# Supplementary material for: Horizontally Acquired Quorum-Sensing Regulators Recruited by the PhoP Regulatory Network Expand the Host Adaptation Repertoire in the Phytopathogen Pectobacterium brasiliense
Source: mSystems. 2020 Jan 28;5(1):e00650-19. doi: 10.1128/mSystems.00650-19 (PMC6989131; doi:10.1128/mSystems.00650-19)
Supplement: TABLE S1 [file mSystems.00650-19-st001.xlsx]

## Sheet: Sheet1
Table S1: Mapping summary of RNA-Seq reads from mutant strains on Pb1692 reference genome
Stage	Unmapped Reads	Multiple Matches	Uniquely Mapped Reads	% Uniquely Mapped	Total Mapped reads	% Total Mapped	Raw Reads Inputs
Wt-12hpi	2078486	1578717	14684922	90.29	16263639	88.67	18342126
Wt-24hpi	1767504	2162090	14628560	87.12	16790649	90.48	18558153
ΔslyA-12hpi	1846705	1480203	15489619	91.28	16969822	90.19	18816527
ΔslyA-24hpi	1845185	1689246	14630446	89.65	16319692	89.84	18164877
ΔphoP-12hpi	3164599	2085320	19571282	90.37	21656602	87.25	24821201
ΔphoP-24hpi	2390518	3287552	20141200	85.97	23428752	90.74	25819271
Total	13092997	12283128	99146029	88.9767	111429156	89.4854	124522155
*hpi - hours post infection
