# Supplementary material for: Horizontally Acquired Quorum-Sensing Regulators Recruited by the PhoP Regulatory Network Expand the Host Adaptation Repertoire in the Phytopathogen Pectobacterium brasiliense
Source: mSystems. 2020 Jan 28;5(1):e00650-19. doi: 10.1128/mSystems.00650-19 (PMC6989131; doi:10.1128/mSystems.00650-19)
Supplement: TABLE S2 [file mSystems.00650-19-st002.xlsx]

## Sheet: Sheet 1
Table S2: PhoP and SlyA in planta regulons obtained from whole-transcriptome data sets obtained at early (12 hours post-infection - hpi) or late (24hpi) infection of Pb1692
PhoP-EI (12hpi)
	gene_id (ASAP database)	log2FC	FDR	OrthoMCL group	Conservation in Dickeya genomes	Conservation in Pectobacterium genomes	Contig	start_coord	end_coord	strand	gene description (eggNOG annotation)	eggNOG_seed	eggNOG_seed e-value	gene_name	Protein domains (Pfam)
	AED-0002959	-1.07690277592955	0.0214154558328588	OG_3219	25	36	WGS_Contig001	33398	33784	+		1166016.W5S_4751	3.3e-54		NULL
	AED-0002949	-1.98884536005833	0.000192569047924126	OG_3750	33	12	WGS_Contig001	56938	57933	+	protein conserved in bacteria	561230.PC1_4270	8e-177	ybjX	DUF535,
	AED-0002633	-1.05110492824356	0.0458674050267023	OG_75	0	58	WGS_Contig001	115902	117224	+	The phosphoenolpyruvate-dependent sugar phosphotransferase system (PTS), a major carbohydrate active - transport system, catalyzes the phosphorylation of incoming sugar substrates concomitant with their translocation across the cell membrane	561230.PC1_0029	2.4e-237	celB	PTS_EIIC,
	AED-0002831	-1.23075451212581	0.000851590603160214	OG_3368	0	58	WGS_Contig001	117250	118662	+	Belongs to the glycosyl hydrolase 1 family	561230.PC1_0030	9.6e-285	gmuD	Glyco_hydro_1,
	AED-0002607	-1.88037640280069	0.00159768808147669	OG_3205	0	61	WGS_Contig001	118846	119103	-	Protein of unknown function (DUF1471)	218491.ECA4406	2.8e-33	bhsA	DUF1471,
	AED-0002636	-1.47212124251285	0.0277287985914475	OG_1533	39	61	WGS_Contig001	124718	126130	+	Sodium:sulfate symporter transmembrane region	78398.KS43_18025	1e-262	ybhI	Na_sulph_symp,
	AED-0004232	1.54682023242775	0.000240539207647535	OG_7867	0	4	WGS_Contig001	141672	142085	-		1233950.IW22_16715	5.3e-26		NULL
	AED-0003068	4.69050259974911	1.14458559531391e-13	OG_91	32	53	WGS_Contig001	146451	146858	-	Pfam:DUF1795	561230.PC1_0052	7e-71		DcrB,
	AED-0003069	4.26050134432212	8.88495054783042e-09	OG_1	37	60	WGS_Contig001	146867	148720	-	TIGRFAM type VI secretion system Vgr family protein	561230.PC1_0053	0	tssI	Phage_GPD,
	AED-0002570	-2.10733805793137	2.3264072067837e-06	OG_2306	39	59	WGS_Contig001	151509	152717	+	Domain of unknown function (DUF4432)	78398.KS43_12475	1.2e-230	IV02_08475	DUF4432,
	AED-0002903	-1.30164551353757	0.000333695463953982	OG_130	39	44	WGS_Contig001	163143	164825	-	Hemolysin activator HlyB domain protein	561230.PC1_0066	5.9e-297		POTRA_2+POTRA_3+ShlB,
	AED-0002559	1.99767258309558	0.0277287985914475	OG_1524	39	61	WGS_Contig001	182467	183759	+	Responsible for the transport of dicarboxylates such as succinate, fumarate, and malate	78398.KS43_12395	1.9e-226	dctA	SDF,
	AED-0002565	2.7215109962354	4.50717009957593e-10	OG_1519	39	61	WGS_Contig001	189925	190602	-	Involved in the import of queuosine (Q) precursors, required for Q precursor salvage	78398.KS43_12365	1.2e-115	yhhQ	Vut_1,
	AED-0003621	1.61406213532565	0.0017468538912873	OG_7676	0	5	WGS_Contig001	219427	219726	+		561230.PC1_0120	7.7e-43		NULL
	AED-0002539	1.02781111756957	0.0485435786457254	OG_3715	0	46	WGS_Contig001	220087	220539	+		561230.PC1_0121	7.6e-66		NULL
	AED-0002549	2.4769432871367	5.68660064170631e-05	OG_1499	39	61	WGS_Contig001	239382	239906	+	Heavy-metal resistance	561230.PC1_0137	4.3e-81	cpxP	LTXXQ,
	AED-0002523	-1.384927634503	0.000578964813804002	OG_2121	39	60	WGS_Contig001	265134	265973	-	Belongs to the MIP aquaporin (TC 1.A.8) family	561231.Pecwa_0175	4.7e-154	glpF	MIP,
	AED-0002499	-1.87618003438691	5.20890194861166e-05	OG_1496	39	61	WGS_Contig002	819	1775	+	periplasmic binding protein	1166016.W5S_4392	1.1e-170	ytfQ	Peripla_BP_4,
	AED-0002454	-2.61509623386735	1.05796707446123e-05	OG_2290	37	61	WGS_Contig002	85862	87532	+	Belongs to the FAD-dependent glycerol-3-phosphate dehydrogenase family	1166016.W5S_4305	0	glpA	DAO+Fer2_BFD,
	AED-0002458	-2.13650976118934	0.0167928220010869	OG_2055	38	61	WGS_Contig002	87522	88784	+	Conversion of glycerol 3-phosphate to dihydroxyacetone. Uses fumarate or nitrate as electron acceptor	55207.KP22_13350	2.2e-232	glpB	FAD_binding_2,
	AED-0002362	-2.01758885030368	2.215827383695e-05	OG_1492	39	61	WGS_Contig002	90360	91055	+	Belongs to the pirin family	561230.PC1_3945	9.3e-132	yhhW	Pirin+Pirin_C_2,
	AED-0002361	-1.17837992634	0.0200771086244926	OG_16	39	61	WGS_Contig002	106498	108945	+	Phosphorylase is an important allosteric enzyme in carbohydrate metabolism. Enzymes from different sources differ in their regulatory mechanisms and in their natural substrates. However, all known phosphorylases share catalytic and structural properties	78398.KS43_15360	0	glgP	Phosphorylase,
	AED-0003542	1.74721135339272	0.00835155865431993	OG_5025	0	21	WGS_Contig002	129825	130559	+	Transcriptional regulator	55207.KP22_13575	9.9e-132		Autoind_bind+GerE,
	AED-0003541	5.47091325298489	3.43115917274446e-28	OG_4703	6	21	WGS_Contig002	130741	132252	+	asparagine synthase	55207.KP22_13580	9.7e-283	asnB	DUF1933+Asn_synthase+Asn_synthase,
	AED-0003540	5.45553259774595	4.3320391790527e-22	OG_4702	6	21	WGS_Contig002	132255	133007	+	Enoyl-CoA hydratase/isomerase	55207.KP22_13585	2.7e-132		ECH_1,
	AED-0003539	5.01311632554749	1.90025095317583e-19	OG_4701	6	21	WGS_Contig002	133022	133843	+	Taurine catabolism dioxygenase TauD, TfdA family	55207.KP22_13590	9e-158		TauD,
	AED-0003538	4.41046290467057	1.29284090866707e-16	OG_4700	6	21	WGS_Contig002	133898	135028	+	Proline dehydrogenase	55207.KP22_13595	6.1e-197	putA	Pro_dh,
	AED-0003537	2.72103597154815	1.62664208530022e-11	OG_4743	5	21	WGS_Contig002	135028	135306	+	2Fe-2S iron-sulfur cluster binding domain	55207.KP22_13600	7e-46		Fer2,
	AED-0003536	3.01027075614728	6.91508707718162e-14	OG_3762	7	38	WGS_Contig002	135363	136166	+	Sulfatase-modifying factor enzyme 1	55207.KP22_13605	4e-142		FGE-sulfatase,
	AED-0003535	2.45396674911197	1.80579899133873e-09	OG_3761	7	38	WGS_Contig002	136156	136689	+		55207.KP22_13610	2e-94		NULL
	AED-0003534	2.76301481304506	1.20728683964693e-12	OG_3760	7	38	WGS_Contig002	136686	137240	+		55207.KP22_13615	3.6e-94		NULL
	AED-0002436	1.08598561745862	0.0365967891680358	OG_4930	0	22	WGS_Contig002	137334	138383	-	Belongs to the asparaginase 1 family	561230.PC1_3916	2e-186	ansB	Asparaginase+Asparaginase_C,
	AED-0004540	-1.13942983555418	0.0116662088156707	OG_90	38	61	WGS_Contig002	138686	139522	-	Catalyzes the isomerization of 5-dehydro-4-deoxy-D- glucuronate to 3-deoxy-D-glycero-2,5-hexodiulosonate	78398.KS43_12630	2e-157	kduI	KduI,
	AED-0003527	-2.02510411056158	0.00167871387132014	OG_3428	0	56	WGS_Contig002	150454	151335	-	Belongs to the HpcH HpaI aldolase family	561230.PC1_3907	2.1e-152		HpcH_HpaI+C-C_Bond_Lyase,
	AED-0002378	-2.20790629424172	2.45591095941219e-05	OG_3462	2	53	WGS_Contig002	157241	158257	+	Pyridoxal-phosphate dependent enzyme	561230.PC1_3903	3.1e-192	cbs	PALP,
	AED-0002404	-1.23458561950061	0.0246199604534028	OG_3570	0	51	WGS_Contig002	161970	162380	+	ParB-like nuclease domain	561230.PC1_3899	9.9e-73		ParBc,
	AED-0002419	1.67851681268195	0.000585267491554526	OG_1460	39	61	WGS_Contig002	204637	205914	-	Parallel beta-helix repeats	78398.KS43_12900	1.5e-236	pelZ	Beta_helix,
	AED-0002430	2.09077959860491	0.00105426599320267	OG_5	39	61	WGS_Contig002	206091	207215	-	Pectate lyase	561230.PC1_3860	4.2e-214	pelC	Pec_lyase_C,
	AED-0004539	3.41174775919962	8.81066583483378e-13	OG_5	39	61	WGS_Contig002	209721	210845	-	Pectate lyase	55207.KP22_13870	4.2e-214	pelC	Pec_lyase_C,
	AED-0001994	3.96516251932057	5.10614146851449e-16	OG_1926	39	60	WGS_Contig004	68540	69043	+	type VI secretion protein	78398.KS43_20990	2.8e-85	tssB	T6SS_VipA,
	AED-0001995	3.90654461834108	8.7474703249748e-17	OG_1925	39	60	WGS_Contig004	69076	70554	+	type VI secretion protein	1166016.W5S_0963	2.5e-283	tssC	VipB,
	AED-0001996	4.36132716678427	5.75065933855883e-24	OG_1924	39	60	WGS_Contig004	70560	70991	+	Gene 25-like lysozyme	561231.Pecwa_1072	1.7e-75		GPW_gp25,
	AED-0001997	4.40247275726055	2.6191997548168e-17	OG_2271	38	60	WGS_Contig004	70994	72760	+	type VI secretion protein	561230.PC1_3252	0	vasA	T6SS_TssF,
	AED-0001998	4.28209734361716	4.75004416019393e-16	OG_1923	39	60	WGS_Contig004	72724	73722	+	type VI secretion protein	78398.KS43_20970	4.4e-191	impH	T6SS_TssG,
	AED-0001999	3.80345905678371	5.1952815958814e-13	OG_1922	39	60	WGS_Contig004	73725	74945	+	TIGRFAM type VI secretion system FHA domain protein	78398.KS43_20965	6.7e-226	vasC	FHA,
	AED-0002003	4.16090597810131	5.37596910298918e-17	OG_1921	39	60	WGS_Contig004	74945	75466	+	Type VI secretion	55207.KP22_16890	7.8e-91	vasD	T6SS-SciN,
	AED-0002000	3.84756259280349	2.15442363351712e-12	OG_2270	39	59	WGS_Contig004	75469	76806	+	type VI secretion protein	78398.KS43_20955	5.6e-250	impJ	T6SS_VasE,
	AED-0001989	3.4391008845302	2.74569650927307e-14	OG_1920	39	60	WGS_Contig004	76822	77598	+	TIGRFAM type IV VI secretion system protein, DotU family	561230.PC1_3247	5.3e-144	vasF	DotU,
	AED-0002919	3.62655771020125	2.83697070187191e-14	OG_114	39	59	WGS_Contig004	77612	80209	+	C-terminal, D2-small domain, of ClpB protein	78398.KS43_20945	0	clpV	Clp_N+AAA+AAA_lid_9+AAA_2+ClpB_D2-small,
	AED-0002918	3.86792106736987	3.52159938320769e-17	OG_76	39	60	WGS_Contig004	80212	81750	+	Sigma-54 interaction domain	78398.KS43_20940	6.8e-284	vasH	Sigma54_activat+HTH_8,
	AED-0001960	3.72889991141695	1.82784507028634e-12	OG_1919	39	60	WGS_Contig004	81750	82310	+	Type VI secretion system VasI, EvfG, VC_A0118	78398.KS43_20935	1.1e-98	vasI	VasI,
	AED-0006214	3.49436636593335	1.35665760171423e-13	OG_1918	39	60	WGS_Contig004	82322	83746	+	Type VI secretion, EvfE, EvfF, ImpA, BimE, VC_A0119, VasJ	78398.KS43_20930	2.1e-234	vasJ	ImpA_N+T6SS_VasJ,
	AED-0003360	3.19588398303042	1.62599780785323e-13	OG_1917	39	60	WGS_Contig004	83771	87268	+	Type VI secretion protein IcmF	78398.KS43_20925	0	icmF	ImcF-related_N+IcmF-related+IcmF_C,
	AED-0002728	3.1062356553596	6.91508707718162e-14	OG_1916	39	60	WGS_Contig004	87321	88757	+	Type VI secretion system, EvfB, or VasL	78398.KS43_20920	4e-270		ImpA_N+VasL,
	AED-0002735	2.82857113234247	8.6205020516946e-12	OG_2269	38	60	WGS_Contig004	88786	90141	+	Sel1-like repeats.	561230.PC1_3240	1.4e-184		ANAPC3+Sel1+Sel1+Sel1+Sel1,
	AED-0004534	4.03622373233844	1.89779096389873e-10	OG_10	39	59	WGS_Contig004	90760	91278	+	TIGRFAM type VI secretion system effector, Hcp1 family	561231.Pecwa_0647	9.5e-97	hcp	T6SS_HCP,
	AED-0002727	2.87030835192356	8.97132804529726e-05	OG_1	37	60	WGS_Contig004	91475	93511	+	Rhs Element Vgr Protein	561230.PC1_3238	0	tssI	Phage_GPD,
	AED-0003357	2.61370529334347	1.04711979087358e-05	OG_2803	21	57	WGS_Contig004	93521	94891	+	PAAR motif	561230.PC1_3237	8.4e-217		PAAR_motif+Abhydrolase_6,
	AED-0002726	1.7262565128588	0.00071864685714059	OG_42	31	58	WGS_Contig004	94891	95670	+	ankyrin repeats	218491.ECA3425	1.1e-72		Ank_2,
	AED-0002721	2.90831963099836	1.06860527651011e-05	OG_2681	32	54	WGS_Contig004	95829	96785	+	Domain of unknown function (DUF4123)	561230.PC1_3235	1.1e-167		DUF4123,
	AED-0002725	2.5237173055109	2.72797551524168e-07	OG_2673	32	55	WGS_Contig004	96782	97699	+	Domain of unknown function (DUF4123)	78398.KS43_22455	1.3e-176		DUF4123,
	AED-0003352	3.51613611956065	7.34627872344633e-09	OG_2694	29	56	WGS_Contig004	105076	105930	+	Pyoverdine biosynthesis protein	78398.KS43_19885	8.5e-151	pvcA	DIT1_PvcA,
	AED-0003578	-1.48007476345478	0.0146519636751598	OG_1228	39	61	WGS_Contig004	133096	133434	-	sigma (54) modulation protein	561230.PC1_3145	3.4e-55	hpf	Ribosomal_S30AE,
	AED-0001883	-1.66326895664705	0.0156493980096345	OG_1196	39	61	WGS_Contig005	59087	59470	+	Acts as a radical domain for damaged PFL and possibly other radical proteins	1166016.W5S_1104	2.4e-65	grcA	Gly_radical,
	AED-0002989	1.57766497958526	0.00168288376276411	OG_24	28	57	WGS_Contig006	80878	82563	-	Trehalose utilisation	78398.KS43_19140	2.4e-181		F5_F8_type_C,
	AED-0001811	-1.27457879882171	0.0476153223157235	OG_2408	35	61	WGS_Contig006	113535	113876	-	phosphotransferase system, EIIB	1166016.W5S_1222	9.1e-56		PTS_EIIB,
	AED-0001816	-1.8512366289838	0.000871087145652303	OG_2560	34	58	WGS_Contig006	123153	124460	-	Involved in the transport of maltose and maltodextrins	218491.ECA3173	1.3e-246	lamB	LamB,
	AED-0001806	-1.19273847319736	0.0476153223157235	OG_1137	39	61	WGS_Contig006	126423	127463	+	Galactose-1-phosphate uridylyltransferase	78398.KS43_13495	9.2e-208	galT	GalP_UDP_transf+GalP_UDP_tr_C,
	AED-0001807	-1.27850316801741	0.0208773440079825	OG_1136	39	61	WGS_Contig006	127473	128636	+	Catalyzes the transfer of the gamma-phosphate of ATP to D-galactose to form alpha-D-galactose-1-phosphate (Gal-1-P)	78398.KS43_13490	1.7e-215	galK	GalKase_gal_bdg+GHMP_kinases_N+GHMP_kinases_C,
	AED-0001808	1.45539233859837	0.023344933364176	OG_1897	39	60	WGS_Contig006	130412	130861	+	Transcriptional regulator	78398.KS43_13480	1e-75	ohrR	MarR,
	AED-0004453	1.08636010843117	0.035192833027107	OG_1895	38	61	WGS_Contig006	175755	175970	-	Protein of unknown function (DUF2633)	78398.KS43_13470	9.2e-30		DUF2633,
	AED-0002694	-2.13471783542359	0.000135699033228365	OG_1126	39	61	WGS_Contig006	192404	192835	+	DoxX	78398.KS43_13400	1.5e-71		DoxX,
	AED-0002702	-1.25297886920633	0.0137883513911716	OG_3523	0	53	WGS_Contig006	211110	211433	+	PTS system, Lactose/Cellobiose specific IIA subunit	78398.KS43_13315	1.3e-51	celC	PTS_IIA,
	AED-0003496	2.27789051314091	1.97419701431352e-06	OG_2563	29	58	WGS_Contig006	218778	219656	+	Taurine catabolism dioxygenase TauD, TfdA family	561230.PC1_2908	2.2e-162	pvcB	TauD,
	AED-0003495	2.7992433065897	1.81147754511565e-14	OG_4234	0	37	WGS_Contig006	219653	221086	+	COG0654 2-polyprenyl-6-methoxyphenol hydroxylase and related FAD-dependent oxidoreductases	561230.PC1_2907	2.9e-268		FAD_binding_3,
	AED-0003487	1.39325159905804	0.000411321442505493	OG_1115	39	61	WGS_Contig006	236149	236718	-	Type II secretion system protein B	78398.KS43_13210	7.3e-74	outB	T2SSB,
	AED-0001779	-2.85933050289004	9.41488858596507e-08	OG_2833	19	57	WGS_Contig006	255169	256233	+	Periplasmic binding protein	1166016.W5S_1307	2.5e-192		Peripla_BP_2,
	AED-0003482	-1.79483850790667	0.000520998199069837	OG_3403	0	57	WGS_Contig006	256230	257249	+	Belongs to the binding-protein-dependent transport system permease family. FecCD subfamily	218491.ECA3095	5.7e-178	fecC	FecCD,
	AED-0003481	-1.85810335807102	0.00163010388992097	OG_3364	0	58	WGS_Contig006	257251	258021	+	AAA ATPase domain	78398.KS43_13115	2.7e-132	fecE	ABC_tran,
	AED-0001784	-1.50903484576285	0.029730227734223	OG_2856	18	56	WGS_Contig006	258018	258752	+	Bacterial extracellular solute-binding protein	78398.KS43_13110	1.3e-131		SBP_bac_11,
	AED-0001787	2.54362562099627	0.000158972686663655	OG_1106	39	61	WGS_Contig006	263433	264224	+	Necrosis inducing protein (NPP1)	78398.KS43_13080	7.8e-151		NPP1,
	AED-0001774	-1.67099448706051	0.00359620552416621	OG_1103	39	61	WGS_Contig006	277632	277928	+	Protein of unknown function (DUF406)	218491.ECA3080	4.8e-45	yfcZ	DUF406,
	AED-0001763	-1.22525573567016	0.0407777261008506	OG_3028	3	61	WGS_Contig006	286446	287231	-	Pili and flagellar-assembly chaperone, PapD N-terminal domain	78398.KS43_10660	3.7e-137	csuC	PapD_N,
	AED-0001764	-1.19538278650585	0.0120141880861196	OG_3027	3	61	WGS_Contig006	287255	287791	-	Spore Coat Protein U domain	78398.KS43_10665	1.9e-84		SCPU,
	AED-0001760	-1.50899117730808	0.000724613873529885	OG_3026	3	61	WGS_Contig006	287975	288523	-	PFAM Spore coat U domain protein	218491.ECA3073	5.3e-82		SCPU,
	AED-0001725	-1.66442603838632	0.0225236969088532	OG_1076	39	61	WGS_Contig006	325178	325672	+	Belongs to the UPF0304 family	561230.PC1_2778	8.2e-90	yfbU	YfbU,
	AED-0001726	-1.47778783253827	0.0472033992711068	OG_1075	39	61	WGS_Contig006	325694	326350	+	HAD-hyrolase-like	78398.KS43_10860	8e-117	yfbT	HAD_2,
	AED-0003432	-1.03663457105263	0.0457195204602982	OG_1074	39	61	WGS_Contig006	326527	328359	+	Tripartite ATP-independent periplasmic transporter, DctM component	78398.KS43_10865	0	yfbS	CitMHS+TrkA_C+TrkA_C+CitMHS,
	AED-0001711	-2.62389410798422	4.585026520024e-11	OG_3171	0	61	WGS_Contig006	347920	348231	+	Bacterial protein of unknown function (DUF883)	78398.KS43_10955	1.5e-49	elaB	DUF883,
	AED-0001702	-1.9401991324477	3.94506613863982e-05	OG_3168	0	61	WGS_Contig006	360161	360661	+	Haem utilisation ChuX/HutX	561230.PC1_2749	6.6e-87	hutX	ChuX_HutX,
	AED-0001706	-1.21167954710499	0.0214154558328588	OG_1055	39	61	WGS_Contig006	364655	365584	+	Necessary for formate dehydrogenase activity	78398.KS43_11025	5.9e-174	fdhE	FdhE,
	AED-0001695	-1.6504867343832	5.20890194861166e-05	OG_3164	0	61	WGS_Contig006	415151	416332	-	mandelate racemase muconate lactonizing	78398.KS43_11240	1.8e-231		MR_MLE_N+DHDPS+MR_MLE_C,
	AED-0006105	1.52086425065727	0.000845397346374251	OG_3573	39	8	WGS_Contig007	29546	29845	-	PAAR motif	55207.KP22_12405	9.5e-33		PAAR_motif,
	AED-0003807	1.61000174799613	0.000787374423923225	OG_6107	3	7	WGS_Contig007	29854	30618	-	D123 family protein, regulator of eIF2	55207.KP22_12400	6.4e-142		D123,
	AED-0003808	1.29523905475224	0.0137580679813825	OG_5394	3	12	WGS_Contig007	30665	31189	-	SMI1 / KNR4 family (SUKH-1)	1166016.W5S_0273	3.8e-69		SMI1_KNR4,
	AED-0003809	3.06059222603845	4.82633833572837e-11	OG_6106	3	7	WGS_Contig007	31190	32155	-	A nuclease of the HNH/ENDO VII superfamily with conserved WHH	598467.BrE312_2005	6.4e-131		WHH,
	AED-0003810	3.198741679335	7.65144207311523e-09	OG_6105	3	7	WGS_Contig007	32165	32575	-		55207.KP22_12385	9.6e-68		NULL
	AED-0003811	3.49967586875892	1.65011860378392e-13	OG_6057	3	7	WGS_Contig007	32562	33173	-	Domain of unknown function (DUF4123)	55207.KP22_12380	8.3e-108		DUF4123,
	AED-0003812	3.73772787295419	4.14521189533879e-14	OG_1	37	60	WGS_Contig007	33183	35492	-	TIGRFAM type VI secretion system Vgr family protein	55207.KP22_12375	0	tssI	Phage_GPD,
	AED-0004521	3.81925513923268	4.03173424700216e-13	OG_10	39	59	WGS_Contig007	35614	36132	-	TIGRFAM type VI secretion system effector, Hcp1 family	218491.ECA2866	7.3e-97	hcp	T6SS_HCP,
	AED-0003825	-1.02402302847788	0.0346016062867292	OG_2942	2	61	WGS_Contig007	47527	47745	-	KTSC domain	561230.PC1_2620	7.6e-32		KTSC,
	AED-0000975	-1.12908853466661	0.011642351146922	OG_52	39	60	WGS_Contig007	50010	51731	-	chemotaxis	218491.ECA1683	5.6e-202	tar	TarH+HAMP+MCPsignal,
	AED-0001194	-1.03877871768984	0.0421884269030822	OG_1039	39	61	WGS_Contig007	129625	129933	-	Involved in the degradation of certain denaturated proteins, including DnaA, during heat shock stress	78398.KS43_21485	8.5e-53	hspQ	YccV-like,
	AED-0001053	-1.1556052008778	0.0085941634367156	OG_1029	39	61	WGS_Contig007	153336	153623	+	Antibiotic biosynthesis monooxygenase	78398.KS43_00860	9.1e-41	ycnE	ABM,
	AED-0001159	-1.22670698086443	0.0274908626546911	OG_1011	39	61	WGS_Contig007	177797	178339	+	Belongs to the UPF0227 family	78398.KS43_00985	1.1e-100	ycfP	UPF0227,
	AED-0001168	-2.60247961404374	0.00042202638215477	OG_3276	0	60	WGS_Contig007	196208	196972	+	Putative RNA methylase family UPF0020	55207.KP22_07075	3.5e-140	ubiE	Methyltransf_25,
	AED-0001175	-2.11368098686073	0.000271218975428677	OG_4984	0	21	WGS_Contig007	206771	208093	-	Family 4 glycosyl hydrolase	218491.ECA1847	1.6e-260	aglB	Glyco_hydro_4+Glyco_hydro_4C,
	AED-0001174	-1.11572571127266	0.0212242820529542	OG_4983	0	21	WGS_Contig007	208096	209685	-	phosphotransferase system, EIIB	218491.ECA1848	3.2e-292	glvC	PTS_EIIC+PTS_EIIB,
	AED-0001173	5.85628919175074	3.0566578532048e-12	OG_4981	0	21	WGS_Contig007	210741	212516	-	Alpha-amylase domain	55207.KP22_07000	0	malL	Alpha-amylase+Malt_amylase_C,
	AED-0001117	-1.03042242640193	0.0487924953511511	OG_990	39	61	WGS_Contig007	232627	232863	-	Alanine-zipper, major outer membrane lipoprotein	1166016.W5S_2727	2.9e-16	lpp	LPP,
	AED-0000993	-1.97872025912474	0.00938441440837096	OG_3258	0	60	WGS_Contig007	264888	266606	+	Histidine kinase	561230.PC1_2407	0	narQ	PilJ+HAMP+HisKA_3+HATPase_c,
	AED-0000994	-1.83923246358557	0.0144276945542377	OG_3257	0	60	WGS_Contig007	266692	267324	+	response regulator	78398.KS43_01380	3.8e-108	narP	Response_reg+GerE,
	AED-0001093	-1.10242323157019	0.0125313873745892	OG_3158	35	26	WGS_Contig007	282380	283933	-	L-lactate permease	218491.ECA1921	6.5e-258	lctP	Lactate_perm,
	AED-0001000	6.5391903056388	1.75462571599836e-39	OG_984	39	61	WGS_Contig007	293483	293920	+	Transcription regulator that can specifically activate or repress expression of target genes	78398.KS43_01505	3e-75	slyA	MarR,
	AED-0001099	-1.13444102394145	0.012330020905544	OG_983	39	61	WGS_Contig007	294052	294519	-	Glycine zipper 2TM domain	1166016.W5S_2636	1.2e-50	slyB	Rick_17kDa_Anti,
	AED-0001098	-1.74950670392629	2.78856732739413e-05	OG_2237	37	61	WGS_Contig007	299683	300291	-	Belongs to the GST superfamily	78398.KS43_01540	2.6e-109	gst	GST_N+GST_C,
	AED-0001069	-1.98901429437955	0.000267243025650556	OG_3490	0	54	WGS_Contig007	318226	319224	+	xylose isomerase	55207.KP22_06250	6.5e-195		AP_endonuc_2,
	AED-0001074	-1.06167030175708	0.00492788736261119	OG_2236	38	60	WGS_Contig007	323855	324550	+	Class II Aldolase and Adducin N-terminal domain	218491.ECA1960	1.2e-131	araD	Aldolase_II,
	AED-0001130	-1.73158640963407	0.00419426119886	OG_18	39	61	WGS_Contig007	324747	326810	-	Carbon starvation protein	78398.KS43_01620	0	cstA	CstA+CstA_5TM,
	AED-0001077	-1.22993046501103	0.00466992879267818	OG_2476	39	55	WGS_Contig007	338302	340668	+	Belongs to the glycosyl hydrolase 31 family	561230.PC1_2352	0	yicI	DUF4968+Gal_mutarotas_2+Glyco_hydro_31+DUF5110,
	AED-0001092	-3.08656062256878	8.05835126695529e-08	OG_2235	37	60	WGS_Contig007	341014	343890	+	NADH flavin oxidoreductase	78398.KS43_01655	0	frdC	Oxidored_FMN+FMN_bind+FAD_binding_2,
	AED-0002817	-1.81387042419058	0.00478882415685599	OG_971	39	61	WGS_Contig007	344006	344989	+	Flavin transferase that catalyzes the transfer of the FMN moiety of FAD and its covalent binding to the hydroxyl group of a threonine residue in a target flavoprotein	78398.KS43_01660	4.8e-166	apbE	ApbE,
	AED-0003960	2.9319382395582	1.09343828559885e-07	OG_112	38	61	WGS_Contig007	352938	354389	+	Cellulose binding domain	561230.PC1_2337	2.5e-267	bglC5	Cellulase+CBM_3,
	AED-0003952	1.42058688773339	0.00136483453109377	OG_3674	15	29	WGS_Contig007	384598	385413	+	2Fe-2S iron-sulfur cluster binding domain	561230.PC1_2303	4.8e-87		Fer2+Colicin_M,
	AED-0004522	-1.32903843055456	0.00127394123458046	OG_38	39	61	WGS_Contig007	387127	388680	-	PAS fold	55207.KP22_06010	2.1e-155		PAS_3+HAMP+MCPsignal,
	AED-0003940	-2.22507165586392	7.58741445979774e-08	OG_946	39	61	WGS_Contig007	416495	417772	-	Acyltransferase family	78398.KS43_01975	5.4e-242		Acyl_transf_3,
	AED-0001050	-1.136162164579	0.0491504106517474	OG_111	39	59	WGS_Contig007	444696	445775	+	Bacterial extracellular solute-binding protein	78398.KS43_02110	2.1e-202	potD-A	SBP_bac_8,
	AED-0003283	-1.042924883414	0.0493058299254163	OG_2581	38	53	WGS_Contig007	465166	466323	-	Type III secretion	78398.KS43_21345	5.6e-182	hrcQ	FliMN_C,
	AED-0001210	-1.05204507520202	0.0206453745409783	OG_2471	39	54	WGS_Contig007	467277	468644	-	Type III	78398.KS43_21360	1.1e-253	hrcN	ATP-synt_ab_N+ATP-synt_ab+T3SS_ATPase_C,
	AED-0001200	-1.14458199460451	0.0320814164691776	OG_2470	39	54	WGS_Contig007	469589	471691	-	Type III secretion protein	78398.KS43_21370	0	hrcV	FHIPEP,
	AED-0001199	-1.72005011275079	0.00159057258206296	OG_2579	38	53	WGS_Contig007	471688	472896	-	Type III secretion	78398.KS43_21375	3.2e-204	hrpJ	HrpJ+TyeA,
	AED-0001214	-1.75368185225562	0.000730112154397813	OG_2545	39	53	WGS_Contig007	479609	479815	+		218491.ECA2093	1.8e-22	hrpA	NULL
	AED-0003289	-1.15108277398319	0.0277287985914475	OG_2543	39	53	WGS_Contig007	480263	481030	+	Secretory protein of YscJ/FliF family	78398.KS43_21415	6.5e-134	hrcJ	YscJ_FliF,
	AED-0003291	-1.20560865868708	0.0373050730350602	OG_2541	39	53	WGS_Contig007	481694	482293	+	Type III secretion	78398.KS43_21425	6.7e-86	fliH	HrpE,
	AED-0003292	-1.30545366887935	0.00323187591452001	OG_2539	38	53	WGS_Contig007	483078	485147	+	Bacterial type II and III secretion system protein	78398.KS43_21440	0	hrcC	Secretin_N+Secretin+TraK,
	AED-0001209	-1.31037337799531	0.00924654779952987	OG_2537	39	53	WGS_Contig007	485851	486921	+	HrpZ	561230.PC1_2189	1e-121	hrpN	Hairpins+Hairpins,
	AED-0003294	-1.1544062424494	0.0101704250122032	OG_6071	0	10	WGS_Contig007	487232	487690	+		266265.Bxe_B1284	1.9e-24		NULL
	AED-0001198	-1.14145215126521	0.019548570700364	OG_2576	38	53	WGS_Contig007	487818	488141	-		78398.KS43_02205	7.6e-52	orfC	NULL
	AED-0001223	-1.35129685201819	0.0041640105450768	OG_2536	39	53	WGS_Contig007	494666	495088	+	Tir chaperone protein (CesT) family	78398.KS43_02220	4.4e-68	dspF	CesT,
	AED-0001245	-1.38251783987293	0.029415497976828	OG_2866	19	54	WGS_Contig009	33836	34342	+	Protein of unknown function (DUF1706)	561230.PC1_2145	4.3e-86	M1-431	DUF1706,
	AED-0004290	1.71028482437605	0.0320814164691776	OG_5086	0	20	WGS_Contig009	59575	59853	+	Two-component-system connector protein AriR	55207.KP22_05380	5.2e-33	ariR	YmgB,
	AED-0004293	-2.03549989120235	1.76975120945632e-06	OG_934	39	61	WGS_Contig009	62356	62625	+	Protein of unknown function (DUF2583)	78398.KS43_02485	2e-42	ychH	DUF2583,
	AED-0001349	-2.23942707661335	0.000760372045622249	OG_2533	36	56	WGS_Contig009	84193	84717	-	Destroys radicals which are normally produced within the cells and which are toxic to biological systems	78398.KS43_02575	6.5e-77	sodC	Sod_Cu,
	AED-0004302	-1.07466387914268	0.0377500480057715	OG_2434	15	54	WGS_Contig009	84771	86000	-	cyclopropane-fatty-acyl-phospholipid synthase	78398.KS43_02580	3.3e-233	cfa	CMAS,
	AED-0001316	3.81572357917315	1.44796406777674e-21	OG_2532	32	60	WGS_Contig009	94743	95432	-	PFAM Rare lipoprotein A	55207.KP22_05220	3.5e-131	yoaJ	DPBB_1,
	AED-0004320	-2.03609591996688	5.20890194861166e-05	OG_4798	0	25	WGS_Contig009	124917	125807	+		561230.PC1_2056	2.4e-124		IFT20,
	AED-0004321	-1.95839050593298	0.000577915176233834	OG_4797	0	25	WGS_Contig009	125836	127674	+	nuclear chromosome segregation	561230.PC1_2055	3.2e-248		NULL
	AED-0004322	-2.54036581744736	7.2199871488451e-05	OG_6506	0	8	WGS_Contig009	127741	128001	+		561230.PC1_2054	2.6e-39		NULL
	AED-0002807	-1.99641897563525	3.10138445259743e-05	OG_2679	38	48	WGS_Contig009	128299	129153	+	Mannosyl-3-phosphoglycerate phosphatase	78398.KS43_02740	3.9e-132	yedP	Hydrolase_3,
	AED-0004324	-1.22326172487235	0.00537853434497038	OG_2701	38	46	WGS_Contig009	129155	130372	+	COG0463 Glycosyltransferases involved in cell wall biogenesis	78398.KS43_02745	1.1e-233	gpgS	NULL
	AED-0001419	-1.07122437095757	0.0380553284225673	OG_2608	29	61	WGS_Contig009	134364	134663	+	Protein of unknown function (DUF1161)	78398.KS43_02770	2.6e-46	ynfD	DUF1161,
	AED-0001320	-1.84839859610498	0.0321372481249727	OG_1809	38	61	WGS_Contig009	136302	136967	-	Catalyzes a mechanistically unusual reaction, the ATP- dependent insertion of CO2 between the N7 and N8 nitrogen atoms of 7,8-diaminopelargonic acid (DAPA) to form an ureido ring	78398.KS43_02780	1.7e-119	bioD	AAA_26,
	AED-0001336	-1.58197941125155	0.000760372045622249	OG_2226	38	60	WGS_Contig009	141945	143342	-	Involved in the TCA cycle. Catalyzes the stereospecific interconversion of fumarate to L-malate	561230.PC1_2040	1.7e-265	fumC	Lyase_1+FumaraseC_C,
	AED-0001310	-1.79651607717231	0.000204762763348744	OG_1803	38	61	WGS_Contig009	151882	152814	-	AraC-like ligand binding domain	55207.KP22_05035	1.3e-181	araC	AraC_binding+HTH_18,
	AED-0001327	-2.38710526508152	8.85449730707927e-07	OG_1800	38	61	WGS_Contig009	155519	156502	-	Periplasmic binding protein domain	78398.KS43_02855	4.1e-181	araF	Peripla_BP_1,
	AED-0001408	-2.03420589999692	3.1853507075806e-07	OG_1798	38	61	WGS_Contig009	158597	160102	+	Catalyzes the conversion of L-arabinose to L-ribulose	78398.KS43_02865	5.4e-294	araA	Arabinose_Isome+Arabinose_Iso_C,
	AED-0001382	-1.44828466997945	0.0216690260870851	OG_1787	38	61	WGS_Contig009	187300	188031	+	Oligogalacturonate-specific porin protein (KdgM)	561230.PC1_2001	1.5e-119	lptD	KdgM,
	AED-0001334	-1.08410790236924	0.0359105793189942	OG_905	39	61	WGS_Contig009	191289	192047	-	Interacts with outer membrane receptor proteins that carry out high-affinity binding and energy dependent uptake into the periplasmic space of specific substrates. It could act to transduce energy from the cytoplasmic membrane to specific energy- requiring processes in the outer membrane, resulting in the release into the periplasm of ligands bound by these outer membrane proteins	561230.PC1_1995	3.8e-70	tonB	TonB_N+TonB_C,
	AED-0001389	-1.72169129877686	0.0260091403607016	OG_1784	38	61	WGS_Contig009	205271	207946	+	belongs to the iron- containing alcohol dehydrogenase family	78398.KS43_03070	0	adhE	Aldedh+Fe-ADH,
	AED-0001463	-1.68359529805077	0.00376417867228329	OG_883	39	61	WGS_Contig009	229531	231465	+	PrkA AAA domain	561230.PC1_1961	0	prkA	AAA_PrkA+PrkA,
	AED-0001462	-1.66346863559401	0.000901446035320881	OG_882	39	61	WGS_Contig009	231502	232776	+	Belongs to the UPF0229 family	78398.KS43_03185	1e-224	yhbH	DUF444,
	AED-0004346	-1.84368504481452	0.00042202638215477	OG_3752	2	43	WGS_Contig009	232916	233326	+	PFAM Hemerythrin HHE cation binding domain protein	1166016.W5S_2196	4.4e-65		Hemerythrin,
	AED-0001456	-1.50489265997798	0.00633976296837227	OG_1777	38	61	WGS_Contig009	241603	243144	+	SpoVR like protein	78398.KS43_03235	1.8e-308	spoVR	SpoVR,
	AED-0001471	-1.91056953088278	0.0051393012995308	OG_1772	39	60	WGS_Contig009	265235	266203	+	TIGRFAM PTS system, mannose fructose sorbose family, IIB subunit	55207.KP22_04475	1.6e-169	manX	EIIA-man+PTSIIB_sorb,
	AED-0001467	-1.79975200402732	0.0114907782375168	OG_868	39	61	WGS_Contig009	266381	267178	+	Pts system	561230.PC1_1925	6.9e-131	manY	EII-Sor,
	AED-0001475	-1.71053680043165	0.00284285560770204	OG_1771	38	61	WGS_Contig009	267193	268035	+	PFAM PTS system mannose fructose sorbose family IID component	78398.KS43_03370	4e-153	manZ	EIID-AGA,
	AED-0004361	-1.16950673394885	0.0151403546107421	OG_863	39	61	WGS_Contig009	275678	276538	+	Fructosamine kinase	561230.PC1_1915	5.3e-169	yniA	Fructosamin_kin,
	AED-0001355	-1.94041241145343	2.79150211095132e-06	OG_853	39	61	WGS_Contig009	290695	291024	-	Beta-lactamase inhibitor (BLIP)	78398.KS43_03495	4.8e-54	osmE	SmpA_OmlA,
	AED-0001338	-2.03834607635729	0.0346016062867292	OG_3221	0	61	WGS_Contig009	317604	317861	-		218491.ECA2434	1.4e-37		NULL
	AED-0004376	-7.14437156855777	4.04169770943422e-42	OG_836	39	61	WGS_Contig009	327566	328255	+	response regulator	561230.PC1_1866	3e-122		Response_reg+Trans_reg_C,
	AED-0001442	1.43958498724502	0.000696029113125399	OG_835	39	61	WGS_Contig009	328252	329706	+	PhoQ Sensor	561230.PC1_1865	5.8e-269		PhoQ_Sensor+HAMP+HisKA+HATPase_c,
	AED-0001290	-1.79473203924028	9.95029176500281e-05	OG_3354	0	58	WGS_Contig009	371035	371379	+	PFAM phosphotransferase system PTS lactose cellobiose-specific IIA subunit	218491.ECA2489	7.8e-47	celC	PTS_IIA,
	AED-0001291	-1.759126138616	9.04367681009562e-08	OG_3353	0	58	WGS_Contig009	371544	372923	+	LamB porin	78398.KS43_03890	2.3e-262	lamB	LamB,
	AED-0006147	-2.0826929997426	0.0462712555458058	OG_1573	39	61	WGS_Contig009	398705	398872	-	During stationary phase, converts 70S ribosomes to an inactive dimeric form (100S ribosomes)	1166016.W5S_2015	5.3e-25	rmf	RMF,
	AED-0001555	-1.0861023533651	0.0320670144485188	OG_779	39	61	WGS_Contig009	440289	440606	-	Belongs to the UPF0265 family	1166016.W5S_1985	4.1e-50	yeeX	DUF496,
	AED-0001495	-1.88209837509804	0.00661032398228074	OG_1747	38	61	WGS_Contig009	481396	482256	+	Formate/nitrite transporter	78398.KS43_04445	1.7e-159	focA	Form_Nir_trans,
	AED-0001543	-1.29448292228946	0.028742235569165	OG_747	39	61	WGS_Contig009	511836	512057	+	'Cold-shock' DNA-binding domain	561230.PC1_1710	4.7e-37	cspD	CSD,
	AED-0004528	-1.15528673700544	0.000399404792946253	OG_738	39	61	WGS_Contig009	524215	524946	+	solute-binding protein	78398.KS43_04640	1.4e-133	artJ	SBP_bac_3,
	AED-0003462	4.61325753371727	4.02557599335863e-11	OG_6331	0	9	WGS_Contig009	596317	597144	+		522772.Dacet_2824	1.8e-81		NULL
	AED-0003463	5.1437641176677	2.03933300538478e-21	OG_6330	0	9	WGS_Contig009	597134	597874	+		1219077.VAZ01S_062_00240	3.9e-43		NULL
	AED-0003464	2.65240833920913	2.01041329698065e-05	OG_5756	0	12	WGS_Contig009	598355	598726	+	glyoxalase bleomycin resistance protein dioxygenase	642227.HA49_10840	1.3e-42	ble	Glyoxalase_2,
	AED-0001627	-1.14689584696749	0.0296226865864773	OG_1734	38	61	WGS_Contig009	605707	606210	+	During stationary phase, binds the chromosome non- specifically, forming a highly ordered and stable dps-DNA co- crystal within which chromosomal DNA is condensed and protected from diverse damages. It protects DNA from oxidative damage by sequestering intracellular Fe(2 ) ion and storing it in the form of Fe(3 ) oxyhydroxide mineral, which can be released after reduction. One hydrogen peroxide o…	1166016.W5S_2860	1.2e-83	dps	Ferritin,
	AED-0003182	1.27655964771003	0.00388869214534855	OG_2950	6	57	WGS_Contig010	1227	1808	-	tail protein I	561230.PC1_1576	9e-104		Tail_P2_I,
	AED-0003181	1.36838899891678	0.00126991627796979	OG_2949	6	57	WGS_Contig010	1801	2904	-	Baseplate J-like protein	78398.KS43_17165	1.1e-195		Baseplate_J,
	AED-0002742	1.59406855041628	0.000999833082415096	OG_2948	6	57	WGS_Contig010	2895	3242	-	Gene 25-like lysozyme	561230.PC1_1574	6e-63		GPW_gp25,
	AED-0003176	1.25137951185976	0.00282672735410884	OG_3005	6	55	WGS_Contig010	6159	8570	-	TIGRFAM phage tail tape measure protein, TP901 family	78398.KS43_17135	0		NULL
	AED-0006161	1.15428663396513	0.00633976296837227	n	0	0	WGS_Contig010	8881	9201	-	Phage tail assembly chaperone proteins, E, or 41 or 14	561230.PC1_1568	1.2e-49		Phage_TAC_7,
	AED-0001629	1.2398346962295	0.00928166221341315	OG_2943	6	57	WGS_Contig010	9694	10218	-	major tail tube protein	1166016.W5S_2881	4.5e-94		Phage_tube,
	AED-0001630	1.35055382041444	0.00815223029219759	OG_2860	6	61	WGS_Contig010	10218	11645	-	tail sheath protein	561230.PC1_1565	2.2e-268		Phage_sheath_1+Phage_sheath_1C,
	AED-0001628	1.27301449001324	0.00404862290085874	OG_2853	6	61	WGS_Contig010	11635	11832	-		561230.PC1_1564	4.2e-29		NULL
	AED-0001631	1.71261029788695	0.000450446540631433	OG_2852	6	61	WGS_Contig010	11829	12269	-	Gp37 protein	218491.ECA2775	7.8e-76		Gp37,
	AED-0001634	1.49531912388743	0.000707277707745598	OG_2822	6	61	WGS_Contig010	13152	13826	-		561230.PC1_1560	1e-98		NULL
	AED-0001645	1.22105641941274	0.0466110328406687	OG_2773	6	61	WGS_Contig010	13816	14427	-	lytic transglycosylase	78398.KS43_17085	2e-114	MA20_36170	SLT,
	AED-0001673	-1.0771937122115	0.0207661933978439	OG_19	39	61	WGS_Contig010	37366	38961	-	Bacterial extracellular solute-binding proteins, family 5 Middle	218491.ECA2801	9.5e-305	dppA	SBP_bac_5,
	AED-0001656	-1.59186316107498	0.0108277976846931	OG_695	39	61	WGS_Contig010	57455	57907	-	MoaE protein	561230.PC1_1516	1.9e-80	moaE	MoaE,
	AED-0001654	-1.54719368290923	0.0277287985914475	OG_694	39	61	WGS_Contig010	57910	58155	-	Involved in sulfur transfer in the conversion of molybdopterin precursor Z to molybdopterin	561230.PC1_1515	5.2e-37	moaD	ThiS,
	AED-0001670	-1.59059373327488	0.0222546560842825	OG_693	39	61	WGS_Contig010	58152	58646	-	Catalyzes the conversion of (8S)-3',8-cyclo-7,8- dihydroguanosine 5'-triphosphate to cyclic pyranopterin monophosphate (cPMP)	218491.ECA2815	1.1e-81	moaC	MoaC,
	AED-0001650	-1.67949913612662	0.0167928220010869	OG_692	39	61	WGS_Contig010	58665	59183	-	May be involved in the biosynthesis of molybdopterin	78398.KS43_16860	4.7e-88	moaB	MoCF_biosynth,
	AED-0001651	-1.59930704420347	0.0151403546107421	OG_691	39	61	WGS_Contig010	59218	60207	-	Catalyzes the cyclization of GTP to (8S)-3',8-cyclo-7,8- dihydroguanosine 5'-triphosphate	1166016.W5S_2937	4.1e-189	moaA	Radical_SAM+Mob_synth_C,
	AED-0001647	-1.13794265523867	0.0404652491158813	OG_1720	39	60	WGS_Contig010	82130	83365	+	PFAM MoeA domain protein domain I and II	561230.PC1_1489	4e-210	moeA	MoeA_N+MoCF_biosynth+MoeA_C,
	AED-0002808	-1.11161326691828	0.0249422742940865	OG_682	39	61	WGS_Contig010	83371	84126	+	ThiF family	78398.KS43_16290	7e-133	moeB	ThiF,
	AED-0000885	-1.63580782437601	0.0026660856177075	OG_2205	39	59	WGS_Contig013	83912	85336	-	Catalyzes the oxidation of 1-pyrroline, which is spontaneously formed from 4-aminobutanal, leading to 4- aminobutanoate (GABA)	78398.KS43_14635	2.6e-269	prr	Aldedh,
	AED-0003626	-2.54900044962765	1.31200271440903e-14	OG_3311	0	59	WGS_Contig013	86533	87486	+	Domain of unknown function (DUF4880)	561230.PC1_1412	5.3e-170		DUF4880+FecR,
	AED-0003595	-4.28892125858427	1.72527406763308e-25	OG_3544	0	52	WGS_Contig013	90566	91153	+	Heme-binding protein A (HasA)	78398.KS43_14660	6.6e-62	hasA	HasA,
	AED-0000874	-2.0023258078322	0.000184241659432927	OG_37	39	61	WGS_Contig013	91483	93342	+	ABC transporter transmembrane region	561230.PC1_1409	0	hasD	ABC_membrane+ABC_tran,
	AED-0000876	-1.92523449550016	6.67825677675592e-05	OG_3518	0	53	WGS_Contig013	93407	94765	+	HlyD membrane-fusion protein of T1SS	561230.PC1_1408	2e-194	hasE	Biotin_lipoyl_2+HlyD_3,
	AED-0003597	-1.71798512102212	0.000730112154397813	OG_3517	0	53	WGS_Contig013	94768	96123	+	Outer membrane efflux protein	78398.KS43_14675	2.2e-238	hasF	OEP+OEP,
	AED-0000883	-2.05072285802829	0.000519784608496917	OG_3104	0	61	WGS_Contig013	118408	118935	-	Fe2+ transport protein	561230.PC1_1386	9.3e-100	tpd	Iron_transport,
	AED-0000860	-1.18051852146515	0.0256537955403734	OG_7	39	61	WGS_Contig013	121521	123200	-	Tar ligand binding domain homologue	55207.KP22_01850	5.9e-180	tar	TarH+MCPsignal+MCPsignal,
	AED-0000861	1.7208062790949	0.0189363109799325	OG_3486	0	54	WGS_Contig013	126703	128016	+	Citrate transporter	78398.KS43_14785	1.3e-230	citN	CitMHS,
	AED-0000858	4.58465400493055	1.72527406763308e-25	OG_2204	35	59	WGS_Contig013	133083	134027	-	Amb_all	561231.Pecwa_1777	2.1e-171	pelB	Pec_lyase_C,
	AED-0004520	-1.71202970428731	0.000188411849965193	OG_2636	39	50	WGS_Contig013	145089	148220	+	Belongs to the glycosyl hydrolase 2 family	78398.KS43_13675	0	lacZ	Glyco_hydro_2_N+Glyco_hydro_2+Glyco_hydro_2_C+DUF4981+Bgal_small_N,
	AED-0000849	-1.38719284591893	0.0301198670363837	OG_3543	0	52	WGS_Contig013	148602	149618	+	LacY proton/sugar symporter	78398.KS43_13680	5e-182	lacY	LacY_symp,
	AED-0003729	-1.6690534198996	6.81258274379115e-05	OG_3792	1	43	WGS_Contig018	8591	10456	+	Phosphotransferase System	561230.PC1_1349	0	bglF	PTS_EIIB+PTS_EIIC+PTS_EIIA_1,
	AED-0003728	-1.60131690776449	0.0014010438404767	OG_2	39	61	WGS_Contig018	10456	11919	+	Glycosyl hydrolase family 1	78398.KS43_13715	1.4e-294	arbB	Glyco_hydro_1,
	AED-0000822	1.46868332500477	0.0137883513911716	OG_3101	0	61	WGS_Contig018	13087	14136	+	Bacterial extracellular solute-binding protein	55207.KP22_01680	2.9e-185	fbpA	SBP_bac_6,
	AED-0003722	-1.70182127502348	0.000609712432719609	OG_26	39	61	WGS_Contig018	33199	34302	+	PFAM extracellular solute-binding protein family 1	561230.PC1_1331	1.8e-214		SBP_bac_6,
	AED-0000826	-1.05100290832723	0.0151403546107421	OG_79	1	56	WGS_Contig018	37228	38652	-	Belongs to the glycosyl hydrolase 1 family	218491.ECA1451	8.5e-281	yckE	Glyco_hydro_1,
	AED-0000777	-1.75790174397277	0.000845397346374251	OG_1684	38	61	WGS_Contig018	145907	146113	-	Protein of unknown function (DUF2517)	1166016.W5S_3105	1.4e-30	ybfA	DUF2517,
	AED-0000762	-1.38572750818085	0.0208355379551676	OG_2499	35	58	WGS_Contig018	154701	155129	+	EamA-like transporter family	1166016.W5S_3109	6.9e-61		EamA,
	AED-0000697	-1.46531223917427	0.00515474121460797	OG_628	39	61	WGS_Contig018	188411	188893	-	Zinc-ribbon containing domain	55207.KP22_00955	1.3e-84	ybeL	DUF1451,
	AED-0000703	-1.56838968639775	0.0108897690544074	OG_611	39	61	WGS_Contig018	219509	220126	-	Phospholipase/Carboxylesterase	218491.ECA1280	1.1e-104	ypfH	Abhydrolase_2,
	AED-0000693	-1.07131991841559	0.0320670144485188	OG_600	39	61	WGS_Contig018	249546	250172	-	Catalyzes the conversion of uracil and 5-phospho-alpha- D-ribose 1-diphosphate (PRPP) to UMP and diphosphate	561230.PC1_1130	1.1e-110	upp	UPRTase,
	AED-0000661	1.07707965558635	0.0249938659491459	OG_597	39	61	WGS_Contig018	261125	261808	+	GDSL-like Lipase/Acylhydrolase family	218491.ECA1222	1.9e-124	tesA	Lipase_GDSL_2,
	AED-0000682	-1.67816004773357	0.012330020905544	OG_589	39	61	WGS_Contig018	271893	273575	-	Catalyzes the thiamine diphosphate-dependent decarboxylation of 2-oxoglutarate and the subsequent addition of the resulting succinic semialdehyde-thiamine pyrophosphate anion to isochorismate to yield 2-succinyl-5-enolpyruvyl-6-hydroxy-3- cyclohexene-1-carboxylate (SEPHCHC)	78398.KS43_19245	0	menD	TPP_enzyme_N+TPP_enzyme_M_2+TPP_enzyme_C,
	AED-0000667	-1.71308852056396	0.00281273629391875	OG_580	39	61	WGS_Contig018	294500	297223	+	E1-E2 ATPase	78398.KS43_19175	0	copA	HMA+HMA+HMA+E1-E2_ATPase+Hydrolase,
	AED-0006018	1.14171230539009	0.0377500480057715	n	0	0	WGS_Contig018	304461	306512	-	Trehalose utilisation	78398.KS43_19140	1.2e-251		F5_F8_type_C,
	AED-0002064	-1.4915057817882	0.000577915176233834	OG_3092	0	61	WGS_Contig018	466656	467825	+	secretion protein HlyD	78398.KS43_06395	7.2e-193	lktD	Biotin_lipoyl_2+HlyD_3,
	AED-0002061	-5.61158603502288	7.73644014291488e-36	OG_3390	0	57	WGS_Contig018	467898	469106	-	Belongs to the glycosyl hydrolase 28 family	561230.PC1_0989	1.8e-215	pglA	Glyco_hydro_28,
	AED-0002063	4.63215184310758	5.37596910298918e-17	OG_1651	38	61	WGS_Contig018	469686	470729	+	Pectate lyase	218491.ECA1094	2.3e-195	pelI	Pectate_lyase,
	AED-0002080	-1.49604004261376	0.0414304083434884	OG_520	39	61	WGS_Contig018	470831	472027	-	Catalyzes the dehydration of D-mannonate	1166016.W5S_3320	1.1e-228	uxuA	UxuA,
	AED-0000588	1.25994292151059	0.0487924953511511	OG_3767	0	44	WGS_Contig018	490308	491075	+	ATPases associated with a variety of cellular activities	561230.PC1_0971	3.7e-137	fecE	ABC_tran,
	AED-0000581	-2.16985658949164	1.24236564677441e-06	OG_2697	23	61	WGS_Contig018	540074	540295	-	Bacterial protein of unknown function (DUF903)	1166016.W5S_3377	1.2e-32	ygdI	Lysis_col+DUF903,
	AED-0000553	-1.24220423052659	0.00419426119886	OG_481	39	61	WGS_Contig018	548789	550114	+	Belongs to the acetyltransferase family. ArgA subfamily	78398.KS43_06025	4.4e-247	argA	AA_kinase+Acetyltransf_1,
	AED-0000527	2.19432104356075	1.73635269907852e-05	OG_2496	39	54	WGS_Contig018	574224	574940	+	membrane	78398.KS43_05955	8.2e-123	ygdQ	TerC,
	AED-0000528	-2.28157681820022	2.5107237602941e-06	OG_3481	0	54	WGS_Contig018	607371	607919	+	Fimbrial protein	55207.KP22_08555	3.9e-93	papA	Fimbrial,
	AED-0000520	1.49959281161765	0.00770262960128747	OG_463	39	61	WGS_Contig018	622573	623262	+	Transcriptional regulator, LuxR family	78398.KS43_21135	8.4e-125		PAS_4+GerE,
	AED-0003150	2.503471208057	2.21111120715277e-06	OG_73	35	61	WGS_Contig018	624841	626643	+	COG0663 Carbonic anhydrases acetyltransferases, isoleucine patch superfamily	561230.PC1_0814	0		Peptidase_M60,
	AED-0000467	-1.95593294712823	0.000447677899428973	OG_3344	0	58	WGS_Contig019	8039	9562	-	Ricin-type beta-trefoil	218491.ECA0852	1.9e-233	ganA	Glyco_hydro_53+RicinB_lectin_2+RicinB_lectin_2,
	AED-0000439	-1.60272767522829	0.00688601600328238	OG_3899	0	40	WGS_Contig019	15285	16382	+	Iron-containing alcohol dehydrogenase	218491.ECA0846	1e-196	gldA	Fe-ADH,
	AED-0003334	-1.12063700748264	0.0221278445663172	OG_2378	39	58	WGS_Contig019	63736	65697	+	Catalyzes the conversion of acetate into acetyl-CoA (AcCoA), an essential intermediate at the junction of anabolic and catabolic pathways. Acs undergoes a two-step reaction. In the first half reaction, Acs combines acetate with ATP to form acetyl- adenylate (AcAMP) intermediate. In the second half reaction, it can then transfer the acetyl group from AcAMP to the sulfhydryl group of CoA, forming t…	78398.KS43_09320	0	acsA	ACAS_N+AMP-binding+AMP-binding_C,
	AED-0000453	-1.07413507222518	0.0277287985914475	OG_421	39	61	WGS_Contig019	66131	67789	+	Cation acetate symporter ActP	561230.PC1_0683	2.6e-297	actP	SSF,
	AED-0000433	-1.18807469355554	0.0217533857907357	OG_2939	6	61	WGS_Contig019	92742	94145	-	Type II/IV secretion system protein	78398.KS43_09400	2.9e-249		T2SSE,
	AED-0000399	-1.84081618930433	0.000254150809815864	OG_2568	38	53	WGS_Contig019	131234	133378	+	Melibiase	561230.PC1_0633	0	rafA	Glyco_hydro_36N+Melibiase+Glyco_hydro_36C,
	AED-0000378	-1.02679797895486	0.0427713969246504	OG_408	39	61	WGS_Contig019	143578	143970	-	The glycine cleavage system catalyzes the degradation of glycine. The H protein shuttles the methylamine group of glycine from the P protein to the T protein	78398.KS43_09620	1.1e-65	gcvH	GCV_H,
	AED-0000403	1.47148398194396	0.0246199604534028	OG_406	39	61	WGS_Contig019	152174	152413	+	Protein of unknown function (DUF1435)	78398.KS43_09650	1.7e-32	yjjZ	DUF1435,
	AED-0000394	-1.52104632282265	0.00764442759283923	OG_401	39	61	WGS_Contig019	170970	171512	-	Acetyltransferase (GNAT) domain	78398.KS43_09750	7.6e-97	yhbS	Acetyltransf_7,
	AED-0000393	-1.49796307092512	0.00815223029219759	OG_400	39	61	WGS_Contig019	171506	172030	-	SCP-2 sterol transfer family	561230.PC1_0595	3.3e-89	yhbT	SCP2,
	AED-0003247	-2.30841340140595	1.16341396880315e-05	OG_3556	0	52	WGS_Contig019	188130	188744	-	helix_turn_helix, Lux Regulon	78398.KS43_09825	6.6e-105		Response_reg+GerE,
	AED-0003248	-1.58427756537517	0.00213685607914902	OG_3725	0	46	WGS_Contig019	189175	189774	+	Protein of unknown function (DUF2589)	78398.KS43_09830	1.6e-95		DUF2589,
	AED-0003249	-1.79241551151943	0.000851590603160214	OG_3429	11	41	WGS_Contig019	189767	190228	+	Phage lysozyme	78398.KS43_09835	2.1e-79		Phage_lysozyme,
	AED-0003250	-1.7044138576903	0.000486275448323278	OG_3929	0	40	WGS_Contig019	190285	190716	+		561230.PC1_0579	2e-68		Bax1-I,
	AED-0003251	-2.00972528610715	0.000389741585329093	n	0	0	WGS_Contig019	190964	194059	-	PFAM AMP-dependent synthetase and ligase	78398.KS43_09845	0		AMP-binding+AMP-binding_C+PP-binding+Condensation,
	AED-0003252	-2.38871251207328	6.4957601697037e-06	OG_4198	0	38	WGS_Contig019	194387	195016	+	Protein of unknown function (DUF2589)	78398.KS43_09850	2.2e-100		DUF2589,
	AED-0003253	-2.14630722000862	3.13294450316503e-05	OG_3	38	61	WGS_Contig019	195148	196659	+	PFAM AMP-dependent synthetase and ligase	78398.KS43_09855	3.4e-288		AMP-binding+AMP-binding_C,
	AED-0003254	-2.36923994089363	6.68015084139858e-05	OG_4482	0	31	WGS_Contig019	196670	196942	+	D-alanine [D-alanyl carrier protein] ligase activity	78398.KS43_09860	6e-42		PP-binding,
	AED-0003255	-2.90595818820301	1.26212800251472e-05	OG_4481	0	31	WGS_Contig019	197042	197314	+	NULL	NULL	NULL	NULL	NULL
	AED-0003256	-1.80125332577583	0.00516243530380807	OG_2495	20	40	WGS_Contig019	197456	202957	+	PKS_KR	78398.KS43_09870	0		ketoacyl-synt+Ketoacyl-synt_C+KAsynt_C_assoc+Acyl_transf_1+KR+PS-DH+PP-binding,
	AED-0003257	-1.42299029853655	0.0275655175256909	OG_3	38	61	WGS_Contig019	203035	207108	+	PFAM AMP-dependent synthetase and ligase	78398.KS43_09875	0	pvdI	Condensation+AMP-binding+AMP-binding_C+PP-binding+Thioesterase,
	AED-0003258	-1.17629259378558	0.0478514542093349	OG_4480	0	31	WGS_Contig019	207173	207799	+		78398.KS43_09880	5e-108		NULL
	AED-0003259	-1.87310866577092	0.000760372045622249	OG_4479	0	31	WGS_Contig019	207852	208868	+	PFAM Alcohol dehydrogenase zinc-binding domain protein	78398.KS43_09885	1.1e-194		ADH_N_2+ADH_zinc_N,
	AED-0004267	-1.34519503892931	0.0240759192592023	OG_7666	0	5	WGS_Contig019	238574	240037	-	C-terminal region of aryl-sulfatase	1484157.PSNIH2_05500	3.6e-194		Sulfatase+Sulfatase_C,
	AED-0004263	-1.62779741823389	0.00305920686481276	OG_3479	0	54	WGS_Contig019	244295	244657	-	Domain of unknown function (DUF305)	78398.KS43_10275	1.6e-55		DUF305,
	AED-0000348	-2.23727975803005	0.000730112154397813	OG_365	39	61	WGS_Contig019	258819	260228	-	Glucuronate isomerase	561230.PC1_0529	3.2e-280	uxaC	UxaC,
	AED-0000326	-1.75614555823712	0.000696029113125399	OG_361	39	61	WGS_Contig019	265085	265390	+	Bacterial protein of unknown function (DUF883)	1166016.W5S_0639	3.6e-27	yqjD	DUF883,
	AED-0000331	-1.23444144804222	0.0200183122127974	OG_360	39	61	WGS_Contig019	265404	265799	+	Putative Actinobacterial Holin-X, holin superfamily III	218491.ECA0638	5.6e-57	yqjE	Phage_holin_3_6,
	AED-0000330	-1.77010492299647	0.0214154558328588	OG_1622	39	60	WGS_Contig019	266360	266755	+	DoxX	78398.KS43_10380	1.4e-63	yqjF	DoxX+SURF4,
	AED-0000329	-1.79215514306879	0.0227792606909864	OG_358	39	61	WGS_Contig019	266864	267859	+	Glutathione S-transferase, C-terminal domain	78398.KS43_10385	2.8e-198	yqjG	GST_N_2+GST_C_2,
	AED-0004258	-1.49640123815486	0.00661032398228074	OG_3477	0	54	WGS_Contig019	270359	270568	-	Belongs to the UPF0337 (CsbD) family	218491.ECA0631	2.5e-32	yjbJ	CsbD,
	AED-0003299	1.06976202701041	0.0277287985914475	OG_3377	20	38	WGS_Contig019	297727	298536	+	Phage Tail Collar Domain	561231.Pecwa_0566	5.6e-112	mdpB	Collar,
	AED-0002887	-1.19951798207897	0.0222546560842825	OG_3476	0	54	WGS_Contig019	308147	310249	-	Belongs to the ATP-dependent AMP-binding enzyme family	78398.KS43_18105	0	rhiB	AMP-binding+AMP-binding_C,
	AED-0000319	-1.12641659579533	0.0215662039004404	n	0	0	WGS_Contig019	331655	331816	-	Protein of unknown function (DUF1328)	1080067.BAZH01000004_gene4033	2.7e-18	ytjA	DUF1328,
	AED-0005946	2.19523260146339	0.000327089647411086	OG_3928	0	39	WGS_Contig019	346918	347346	+	NULL	NULL	NULL	NULL	NULL
	AED-0004513	4.04991754002367	3.25385446657497e-09	OG_3577	3	47	WGS_Contig019	347887	348366	+	Type VI secretion system effector, Hcp	55207.KP22_19695	6.5e-84		T6SS_HCP,
	AED-0003926	3.88254456795003	1.37682446476851e-10	OG_2304	11	49	WGS_Contig019	348419	349105	+		406817.XNC1_4108	6.5e-85		DUF4056,
	AED-0005944	3.03620855992613	2.37345574988835e-05	OG_4372	2	32	WGS_Contig019	349248	349514	+		55207.KP22_14735	0.00000000000057		NULL
	AED-0000301	-1.44946401885812	0.0205094227778912	OG_1613	39	60	WGS_Contig019	364015	365277	+	L-rhamnose isomerase	78398.KS43_18340	4.6e-246	rhaA	RhaA,
	AED-0000305	-1.66178729080533	3.35128945624212e-05	OG_328	39	61	WGS_Contig019	365282	366106	+	Catalyzes the reversible cleavage of L-rhamnulose-1- phosphate to dihydroxyacetone phosphate (DHAP) and L-lactaldehyde	1166016.W5S_0522	4e-158	rhaD	Aldolase_II,
	AED-0000302	-1.61769357398917	0.000677045325576814	OG_327	39	61	WGS_Contig019	366196	366510	+	Involved in the anomeric conversion of L-rhamnose	218491.ECA0437	2.9e-56	rhaM	rhaM,
	AED-0000303	-1.17837199151106	0.00257106560746468	OG_2388	36	60	WGS_Contig019	368993	371704	+	Cation transporter/ATPase, N-terminus	561230.PC1_0415	0	mgtB	Cation_ATPase_N+E1-E2_ATPase+Hydrolase+Cation_ATPase_C,
	AED-0000263	-1.36734735493745	0.00380146810431964	OG_2457	33	61	WGS_Contig019	422695	424314	-	Four helix bundle sensory module for signal transduction	78398.KS43_11560	3.7e-224		TarH+HAMP+MCPsignal,
	AED-0000273	-1.84917936093331	0.000158301385731436	OG_2175	37	61	WGS_Contig019	424525	425604	-	alpha beta hydrolase fold	561230.PC1_0379	1.6e-202		Abhydrolase_1,
	AED-0000236	2.71640012554273	0.0062889268588447	OG_2837	14	61	WGS_Contig019	465362	466102	+	Nitroreductase family	78398.KS43_11750	7.4e-135	nfrA2	Nitroreductase,
	AED-0000237	1.85297766198696	0.0297181168742143	OG_1610	39	60	WGS_Contig019	466106	467269	+	iron-containing alcohol dehydrogenase	561230.PC1_0337	3e-215	yqhD	Fe-ADH,
	AED-0000215	-1.98034758506064	0.00120917658849761	OG_291	39	61	WGS_Contig019	493874	494659	-	Catalytic LigB subunit of aromatic ring-opening dioxygenase	561230.PC1_0310	4.4e-154	ygiD	LigB,
	AED-0003087	-1.37786008780214	0.0476471224936098	OG_283	39	61	WGS_Contig019	505886	506815	-	Radical_SAM C-terminal domain	561230.PC1_0300	6.8e-178	yhcC	Radical_SAM+Radical_SAM_C,
	AED-0000160	-1.18056256455604	0.0190667544862811	OG_235	39	61	WGS_Contig019	586583	587350	+	belongs to the bacterial solute-binding protein 3 family	55207.KP22_15975	3.1e-136	tcyA	SBP_bac_3,
	AED-0002015	-1.23901492235293	0.0194543340296554	OG_1954	39	60	WGS_Contig019	641160	642299	-	Glycosyl hydrolase family 88	78398.KS43_20740	7.4e-227	yesR	Glyco_hydro_88,
	AED-0002010	3.98843989889214	0.00241243258096745	OG_2644	39	50	WGS_Contig019	645264	646682	+	Aldehyde dehydrogenase family	561230.PC1_3382	1.8e-262		Aldedh,
	AED-0002011	3.17949805418536	0.0151403546107421	OG_2645	38	51	WGS_Contig019	646730	647407	+	DJ-1/PfpI family	561230.PC1_3383	6.7e-127		DJ-1_PfpI,
	AED-0004191	-1.88159733803889	0.000246349865147238	OG_7289	0	5	WGS_Contig019	662535	664970	+	Molybdopterin oxidoreductase Fe4S4 domain	1218086.BBNB01000013_gene1856	0	dmsA	Molybdop_Fe4S4+Molybdopterin+Molydop_binding,
	AED-0004190	-1.44550511102546	0.0409478372165309	OG_5483	10	5	WGS_Contig019	664984	665610	+	4Fe-4S dicluster domain	637910.ROD_34921	5.9e-117	dmsB	Fer4_9+Fer4_11,
	AED-0002051	-1.09303485239317	0.0472033992711068	OG_1962	39	60	WGS_Contig019	669067	669951	-	Catalyzes the reduction of tatronate semialdehyde to D- glycerate	78398.KS43_08930	5e-154	garR	NAD_binding_2+NAD_binding_11,
	AED-0002049	-1.24946275087118	0.00467138889593554	OG_9	39	61	WGS_Contig019	672258	673610	-	mandelate racemase muconate lactonizing	218491.ECA3576	1.4e-269	gudD	MR_MLE_N+MR_MLE_C,
	AED-0004184	-1.14352494832007	0.0125117874571075	OG_3569	0	51	WGS_Contig019	680193	680618	+	NULL	NULL	NULL	NULL	FlxA,
	AED-0002094	1.24385489949786	0.015181264412424	OG_2485	39	55	WGS_Contig019	718616	720556	+	Single cache domain 3	78398.KS43_08710	5.2e-289		Cache_3-Cache_2+HAMP+MCPsignal,
	AED-0002097	2.77145595192322	6.91508707718162e-14	OG_2356	37	60	WGS_Contig019	730588	732420	+	Motif C-terminal to PAS motifs (likely to contribute to PAS structural domain)	561230.PC1_3448	0		PAS_9+PAS_3+GAF_2+GGDEF,
	AED-0003097	3.22793570092507	7.65144207311523e-09	n	0	0	WGS_Contig019	796033	797457	+	SIR2-like domain	375286.mma_2731	3.9e-132		SIR2_2+STALD,
	AED-0006223	1.88583941117814	0.00492788736261119	OG_7486	1	4	WGS_Contig019	797471	798073	+	MTH538 TIR-like domain (DUF1863)	257310.BB0482	7e-51		DUF1863,
	AED-0003021	-1.07092657660682	0.0229774420586682	OG_1288	39	61	WGS_Contig019	819738	820622	+	Belongs to the DapA family	561230.PC1_3538	1.1e-158	dapA_2	DHDPS,
	AED-0002175	-1.22530503173253	0.0169874457168507	OG_3638	0	49	WGS_Contig019	862320	863279	+	Belongs to the glycosyl hydrolase 43 family	218491.ECA3793	3.7e-163	abf	Glyco_hydro_43,
	AED-0006239	1.18133101636202	0.0200654889991045	OG_1389	39	61	WGS_Contig020	26160	27341	+	Catalyzes the conversion of epoxyqueuosine (oQ) to queuosine (Q), which is a hypermodified base found in the wobble positions of tRNA(Asp), tRNA(Asn), tRNA(His) and tRNA(Tyr)	78398.KS43_07425	1.2e-224	queG	DUF1730+Fer4_16,
	AED-0004142	2.04650757459649	0.000154191465650644	OG_2835	15	38	WGS_Contig020	32956	33753	+		561231.Pecwa_3930	1.2e-95		NULL
	AED-0003887	1.48604017905941	0.00373077677014516	OG_4451	1	29	WGS_Contig020	45196	46530	-	Belongs to the 'phage' integrase family	1038922.PflQ2_3289	1e-147		Arm-DNA-bind_3+Phage_integrase,
	AED-0002279	3.22861332938422	1.84763633089018e-11	OG_3410	6	51	WGS_Contig020	47131	48609	-		78398.KS43_07400	9.2e-262		NULL
	AED-0003896	1.40610371879968	0.00237611526090156	OG_4886	0	23	WGS_Contig020	66868	67503	+	Dimethlysulfonioproprionate lyase	218491.ECA3961	1.1e-97	dddL	DMSP_lyase,
	AED-0002303	1.66578196480378	2.42971817692416e-05	OG_3594	0	50	WGS_Contig020	67555	68100	-		561230.PC1_3752	2e-89		NULL
	AED-0002300	-1.51040110631001	0.00121195936961451	OG_3189	0	61	WGS_Contig020	81352	81483	-	Entericidin EcnA/B family	78398.KS43_07250	0.00000000000012		Entericidin,
	AED-0000125	-1.01683687774296	0.0142409714969767	OG_219	39	61	WGS_Contig023	20997	21770	-	Catalyzes the ATP-dependent phosphorylation of N-acetyl- L-glutamate	78398.KS43_20855	1.8e-136	argB	AA_kinase,
	AED-0000126	-1.00985726386222	0.021259675757253	OG_218	39	61	WGS_Contig023	21808	22812	-	Catalyzes the NADPH-dependent reduction of N-acetyl-5- glutamyl phosphate to yield N-acetyl-L-glutamate 5-semialdehyde	561230.PC1_4060	2e-191	argC	Semialdhyde_dh+Semialdhyde_dhC,
	AED-0004164	1.55452315426317	0.00565158232076393	OG_2648	29	59	WGS_Contig023	110029	111231	+	Pectinesterase	78398.KS43_05390	1.4e-220	ybhC	Pectinesterase,
	AED-0000069	1.4489160222624	0.00537853434497038	OG_3064	0	61	WGS_Contig023	111579	112307	+	transcriptional regulator	78398.KS43_05395	1.7e-131	expR	Autoind_bind+GerE,
	AED-0000041	-1.30000271811073	0.000195029593250362	OG_3705	0	46	WGS_Contig025	25330	27879	-	receptor	78398.KS43_05655	0	tdhA	STN+Plug+TonB_dep_Rec,
	AED-0000044	-1.9907140313211	0.000323167747789859	OG_167	39	61	WGS_Contig025	36258	36695	-	Universal stress protein	561230.PC1_4201	9.5e-74	uspA	Usp,
	AED-0006291	1.48281593165201	0.00661032398228074	OG_2807	34	35	WGS_Contig030	2114	2335	-		158822.LH89_20210	8.6e-31		NULL
	AED-0002920	2.15248539106915	3.00709252313385e-05	n	0	0	WGS_Contig030	2820	7847	+	PFAM peptidase C14, caspase catalytic	641107.CDLVIII_5814	0		HATPase_c_3+AlbA_2+Peptidase_C14,
	AED-0002921	2.1728260042109	7.21219499443612e-06	OG_9045	0	3	WGS_Contig030	8239	9324	+	NULL	NULL	NULL	NULL	pEK499_p136,
PhoP-LI (24hpi)
	gene_id (ASAP database)	log2FC	FDR	OrthoMCL group	Conservation in Dickeya genomes	Conservation in Pectobacterium genomes	Contig	start_coord	end_coord	strand	gene description (eggNOG annotation)	eggNOG_seed	eggNOG_seed e-value	gene_name	Protein domains (Pfam)
	AED-0002629	-1.02047180109041	7.03376775071701e-06	OG_2913	9	60	WGS_Contig001	67797	68456	+	Putative bacterial lipoprotein (DUF799)	55207.KP22_18980	2e-115	VY92_06375	DUF799,
	AED-0003068	4.28120108338775	2.69709777103452e-36	OG_91	32	53	WGS_Contig001	146451	146858	-	Pfam:DUF1795	561230.PC1_0052	7e-71		DcrB,
	AED-0003069	4.05452387078144	5.4401945318354e-48	OG_1	37	60	WGS_Contig001	146867	148720	-	TIGRFAM type VI secretion system Vgr family protein	561230.PC1_0053	0	tssI	Phage_GPD,
	AED-0002570	1.09144373701529	9.5113433901521e-06	OG_2306	39	59	WGS_Contig001	151509	152717	+	Domain of unknown function (DUF4432)	78398.KS43_12475	1.2e-230	IV02_08475	DUF4432,
	AED-0002904	-1.097011204169	1.30973387262778e-05	OG_4911	2	21	WGS_Contig001	158041	163104	-	Large exoproteins involved in heme utilization or adhesion	561230.PC1_0065	0		Haemagg_act+Fil_haemagg+DUF637+PT-VENN,
	AED-0002903	-1.54820592232607	2.45442137458544e-09	OG_130	39	44	WGS_Contig001	163143	164825	-	Hemolysin activator HlyB domain protein	561230.PC1_0066	5.9e-297		POTRA_2+POTRA_3+ShlB,
	AED-0002561	1.00690407638283	0.000894309514805832	OG_3202	0	61	WGS_Contig001	175857	176594	-	Cellulose biosynthesis protein BcsQ	561230.PC1_0077	1.3e-136	yhjQ	CBP_BcsQ,
	AED-0002586	1.47314829752072	5.4439337325174e-07	OG_3201	0	61	WGS_Contig001	176597	176806	-	Cellulose biosynthesis protein BcsR	1166016.W5S_0076	1.4e-27	yhjR	CBP_BcsR,
	AED-0002900	1.07399782883236	0.000259963482719964	OG_3294	0	60	WGS_Contig001	177147	178751	+	Cellulose biosynthesis protein BcsE	78398.KS43_12415	4e-279	bcsE	CBP_GIL,
	AED-0002571	1.05556398130331	0.00374556863790518	OG_3200	0	61	WGS_Contig001	178748	178966	+	Cellulose biosynthesis protein BcsF	218491.ECA4365	2.7e-29		CBP_BcsF,
	AED-0002564	1.10281631800764	1.28353381033436e-06	OG_1520	39	61	WGS_Contig001	189172	189738	-	DcrB	561230.PC1_0089	6.3e-94	dcrB	DcrB,
	AED-0002565	2.12509916412258	1.48753866122364e-16	OG_1519	39	61	WGS_Contig001	189925	190602	-	Involved in the import of queuosine (Q) precursors, required for Q precursor salvage	78398.KS43_12365	1.2e-115	yhhQ	Vut_1,
	AED-0003621	1.47246747851017	8.05194999746623e-06	OG_7676	0	5	WGS_Contig001	219427	219726	+		561230.PC1_0120	7.7e-43		NULL
	AED-0002515	-1.09665221186522	0.00799591218873491	OG_2112	39	60	WGS_Contig001	278302	279099	-	ABC transporter	78398.KS43_11905	1.2e-138		ABC_tran,
	AED-0003542	1.87988141469894	1.29519860732392e-05	OG_5025	0	21	WGS_Contig002	129825	130559	+	Transcriptional regulator	55207.KP22_13575	9.9e-132		Autoind_bind+GerE,
	AED-0003541	4.52536679155351	1.94383354781668e-63	OG_4703	6	21	WGS_Contig002	130741	132252	+	asparagine synthase	55207.KP22_13580	9.7e-283	asnB	DUF1933+Asn_synthase+Asn_synthase,
	AED-0003540	5.42898519171514	1.51363934746232e-54	OG_4702	6	21	WGS_Contig002	132255	133007	+	Enoyl-CoA hydratase/isomerase	55207.KP22_13585	2.7e-132		ECH_1,
	AED-0003539	4.65324779091069	1.73520001378145e-71	OG_4701	6	21	WGS_Contig002	133022	133843	+	Taurine catabolism dioxygenase TauD, TfdA family	55207.KP22_13590	9e-158		TauD,
	AED-0003538	3.92893581618326	3.68921701172377e-42	OG_4700	6	21	WGS_Contig002	133898	135028	+	Proline dehydrogenase	55207.KP22_13595	6.1e-197	putA	Pro_dh,
	AED-0003537	1.94637310354721	7.50091893530522e-13	OG_4743	5	21	WGS_Contig002	135028	135306	+	2Fe-2S iron-sulfur cluster binding domain	55207.KP22_13600	7e-46		Fer2,
	AED-0003536	1.93134539279088	2.36381791151818e-15	OG_3762	7	38	WGS_Contig002	135363	136166	+	Sulfatase-modifying factor enzyme 1	55207.KP22_13605	4e-142		FGE-sulfatase,
	AED-0003535	1.27276165420141	2.33577569796236e-06	OG_3761	7	38	WGS_Contig002	136156	136689	+		55207.KP22_13610	2e-94		NULL
	AED-0003534	1.37059403610788	8.04186849403748e-10	OG_3760	7	38	WGS_Contig002	136686	137240	+		55207.KP22_13615	3.6e-94		NULL
	AED-0002440	-1.3071524919612	0.000850359071227167	OG_2520	35	58	WGS_Contig002	188541	189410	-	Bacterial extracellular solute-binding proteins, family 3	561230.PC1_3875	5.6e-158	occT	SBP_bac_3,
	AED-0002420	-1.36512912112126	7.08667299651138e-06	OG_2519	35	58	WGS_Contig002	189487	190251	-	ABC transporter	1166016.W5S_4209	8.7e-139	occP	ABC_tran,
	AED-0002414	-1.30886491183261	1.71015340191119e-06	OG_2518	34	59	WGS_Contig002	190248	190982	-	Binding-protein-dependent transport system inner membrane component	78398.KS43_12835	1.6e-126	occM	BPD_transp_1,
	AED-0002422	-1.35298182036834	7.79040952122537e-08	OG_2517	35	58	WGS_Contig002	190982	191698	-	Binding-protein-dependent transport system inner membrane component	78398.KS43_12840	4.9e-128	occQ	BPD_transp_1,
	AED-0002430	1.89170569388036	1.48221239618992e-16	OG_5	39	61	WGS_Contig002	206091	207215	-	Pectate lyase	561230.PC1_3860	4.2e-214	pelC	Pec_lyase_C,
	AED-0004539	2.7382695803302	5.47880901792817e-23	OG_5	39	61	WGS_Contig002	209721	210845	-	Pectate lyase	55207.KP22_13870	4.2e-214	pelC	Pec_lyase_C,
	AED-0001994	3.78331293420195	9.74169057036904e-55	OG_1926	39	60	WGS_Contig004	68540	69043	+	type VI secretion protein	78398.KS43_20990	2.8e-85	tssB	T6SS_VipA,
	AED-0001995	3.71360310539204	1.67451401198446e-52	OG_1925	39	60	WGS_Contig004	69076	70554	+	type VI secretion protein	1166016.W5S_0963	2.5e-283	tssC	VipB,
	AED-0001996	3.18186183197015	4.50831744786046e-25	OG_1924	39	60	WGS_Contig004	70560	70991	+	Gene 25-like lysozyme	561231.Pecwa_1072	1.7e-75		GPW_gp25,
	AED-0001997	3.10407660660978	7.8019491936975e-35	OG_2271	38	60	WGS_Contig004	70994	72760	+	type VI secretion protein	561230.PC1_3252	0	vasA	T6SS_TssF,
	AED-0001998	3.72416707144063	1.71672171905383e-28	OG_1923	39	60	WGS_Contig004	72724	73722	+	type VI secretion protein	78398.KS43_20970	4.4e-191	impH	T6SS_TssG,
	AED-0001999	3.64060383386569	5.2492511321013e-38	OG_1922	39	60	WGS_Contig004	73725	74945	+	TIGRFAM type VI secretion system FHA domain protein	78398.KS43_20965	6.7e-226	vasC	FHA,
	AED-0002003	2.86177195575622	2.41917230474954e-16	OG_1921	39	60	WGS_Contig004	74945	75466	+	Type VI secretion	55207.KP22_16890	7.8e-91	vasD	T6SS-SciN,
	AED-0002000	3.53548453755587	3.83402077927467e-22	OG_2270	39	59	WGS_Contig004	75469	76806	+	type VI secretion protein	78398.KS43_20955	5.6e-250	impJ	T6SS_VasE,
	AED-0001989	2.22285410308848	3.60840265919133e-15	OG_1920	39	60	WGS_Contig004	76822	77598	+	TIGRFAM type IV VI secretion system protein, DotU family	561230.PC1_3247	5.3e-144	vasF	DotU,
	AED-0002919	2.19344793955717	6.19497501380257e-16	OG_114	39	59	WGS_Contig004	77612	80209	+	C-terminal, D2-small domain, of ClpB protein	78398.KS43_20945	0	clpV	Clp_N+AAA+AAA_lid_9+AAA_2+ClpB_D2-small,
	AED-0002918	1.86423395217151	5.21598636120771e-13	OG_76	39	60	WGS_Contig004	80212	81750	+	Sigma-54 interaction domain	78398.KS43_20940	6.8e-284	vasH	Sigma54_activat+HTH_8,
	AED-0001960	2.0837931752063	5.81007125185313e-06	OG_1919	39	60	WGS_Contig004	81750	82310	+	Type VI secretion system VasI, EvfG, VC_A0118	78398.KS43_20935	1.1e-98	vasI	VasI,
	AED-0006214	1.8479963800669	1.97636241874163e-06	OG_1918	39	60	WGS_Contig004	82322	83746	+	Type VI secretion, EvfE, EvfF, ImpA, BimE, VC_A0119, VasJ	78398.KS43_20930	2.1e-234	vasJ	ImpA_N+T6SS_VasJ,
	AED-0003360	1.80119991750603	4.7673093945295e-13	OG_1917	39	60	WGS_Contig004	83771	87268	+	Type VI secretion protein IcmF	78398.KS43_20925	0	icmF	ImcF-related_N+IcmF-related+IcmF_C,
	AED-0002728	1.50075005094393	9.57677433820773e-07	OG_1916	39	60	WGS_Contig004	87321	88757	+	Type VI secretion system, EvfB, or VasL	78398.KS43_20920	4e-270		ImpA_N+VasL,
	AED-0002735	1.5041785812187	1.07505503653007e-06	OG_2269	38	60	WGS_Contig004	88786	90141	+	Sel1-like repeats.	561230.PC1_3240	1.4e-184		ANAPC3+Sel1+Sel1+Sel1+Sel1,
	AED-0004534	4.60545587819651	5.25039320554245e-25	OG_10	39	59	WGS_Contig004	90760	91278	+	TIGRFAM type VI secretion system effector, Hcp1 family	561231.Pecwa_0647	9.5e-97	hcp	T6SS_HCP,
	AED-0002727	3.77121817238075	4.69539247077927e-39	OG_1	37	60	WGS_Contig004	91475	93511	+	Rhs Element Vgr Protein	561230.PC1_3238	0	tssI	Phage_GPD,
	AED-0003357	2.47890550961164	1.82854261996343e-15	OG_2803	21	57	WGS_Contig004	93521	94891	+	PAAR motif	561230.PC1_3237	8.4e-217		PAAR_motif+Abhydrolase_6,
	AED-0002721	1.26157207506814	0.0162205108350679	OG_2681	32	54	WGS_Contig004	95829	96785	+	Domain of unknown function (DUF4123)	561230.PC1_3235	1.1e-167		DUF4123,
	AED-0002725	1.24984725018306	1.20532610451795e-06	OG_2673	32	55	WGS_Contig004	96782	97699	+	Domain of unknown function (DUF4123)	78398.KS43_22455	1.3e-176		DUF4123,
	AED-0003352	3.06318819814346	5.63728819934711e-26	OG_2694	29	56	WGS_Contig004	105076	105930	+	Pyoverdine biosynthesis protein	78398.KS43_19885	8.5e-151	pvcA	DIT1_PvcA,
	AED-0002724	1.09864511088248	2.88639634661202e-05	OG_3592	0	50	WGS_Contig004	106265	106687	+	Pesticin immunity protein	561230.PC1_3222	3.5e-65		Pim,
	AED-0001908	-1.01620410193589	0.0331314737894855	OG_1202	39	61	WGS_Contig005	48316	49326	+	Bacterial extracellular solute-binding protein	561230.PC1_3094	4.4e-191	sbp	SBP_bac_11,
	AED-0002917	1.25405459104109	4.44319096415384e-05	OG_2562	34	58	WGS_Contig006	116316	117530	-	Glycosyl hydrolase family 53	55207.KP22_17210	1.2e-238	ganB	Glyco_hydro_53,
	AED-0001815	1.36287032772805	0.000623287387472066	OG_2587	33	58	WGS_Contig006	119832	121064	-	Bacterial extracellular solute-binding protein	561230.PC1_2958	1e-229	cycB	SBP_bac_8,
	AED-0001816	1.48374262402266	9.2972687415329e-05	OG_2560	34	58	WGS_Contig006	123153	124460	-	Involved in the transport of maltose and maltodextrins	218491.ECA3173	1.3e-246	lamB	LamB,
	AED-0004457	-1.4273950030174	0.0307305285525649	OG_4998	13	8	WGS_Contig006	172042	172746	+	Conjugal transfer protein	397945.Aave_0733	2e-129	trbF	VirB8,
	AED-0002696	1.11316803916531	4.57441282142646e-06	OG_113	39	60	WGS_Contig006	197918	199084	+	Belongs to the UDP-glucose GDP-mannose dehydrogenase family	78398.KS43_13370	3.5e-216	ugd	UDPG_MGDP_dh_N+UDPG_MGDP_dh+UDPG_MGDP_dh_C,
	AED-0002689	1.06260999000871	1.0297325679567e-05	OG_2259	39	59	WGS_Contig006	199297	200445	+	Catalyzes the conversion of UDP-4-keto-arabinose (UDP- Ara4O) to UDP-4-amino-4-deoxy-L-arabinose (UDP-L-Ara4N). The modified arabinose is attached to lipid A and is required for resistance to polymyxin and cationic antimicrobial peptides	78398.KS43_13365	1.2e-211	arnB	DegT_DnrJ_EryC1,
	AED-0002698	1.13569770511127	0.00023669067581733	OG_2258	39	59	WGS_Contig006	200438	201421	+	Catalyzes the transfer of 4-deoxy-4-formamido-L- arabinose from UDP to undecaprenyl phosphate. The modified arabinose is attached to lipid A and is required for resistance to polymyxin and cationic antimicrobial peptides	218491.ECA3145	2.4e-173	arnC	Glycos_transf_2,
	AED-0002699	1.25155618755213	0.000448040535395304	OG_2350	39	58	WGS_Contig006	203448	204341	+	Catalyzes the deformylation of 4-deoxy-4-formamido-L- arabinose-phosphoundecaprenol to 4-amino-4-deoxy-L-arabinose- phosphoundecaprenol. The modified arabinose is attached to lipid A and is required for resistance to polymyxin and cationic antimicrobial peptides	78398.KS43_13350	1.6e-171	arnD	Polysacc_deac_1,
	AED-0003496	2.37995461850217	2.61897834359921e-12	OG_2563	29	58	WGS_Contig006	218778	219656	+	Taurine catabolism dioxygenase TauD, TfdA family	561230.PC1_2908	2.2e-162	pvcB	TauD,
	AED-0003495	1.82285242082643	1.2269908100826e-12	OG_4234	0	37	WGS_Contig006	219653	221086	+	COG0654 2-polyprenyl-6-methoxyphenol hydroxylase and related FAD-dependent oxidoreductases	561230.PC1_2907	2.9e-268		FAD_binding_3,
	AED-0001779	-1.33086898025377	0.000427546238237061	OG_2833	19	57	WGS_Contig006	255169	256233	+	Periplasmic binding protein	1166016.W5S_1307	2.5e-192		Peripla_BP_2,
	AED-0003481	-1.18868560029218	0.00220212353171174	OG_3364	0	58	WGS_Contig006	257251	258021	+	AAA ATPase domain	78398.KS43_13115	2.7e-132	fecE	ABC_tran,
	AED-0001787	1.66685212754545	1.19184761142188e-06	OG_1106	39	61	WGS_Contig006	263433	264224	+	Necrosis inducing protein (NPP1)	78398.KS43_13080	7.8e-151		NPP1,
	AED-0001695	-1.38638045246206	2.87822507680672e-07	OG_3164	0	61	WGS_Contig006	415151	416332	-	mandelate racemase muconate lactonizing	78398.KS43_11240	1.8e-231		MR_MLE_N+DHDPS+MR_MLE_C,
	AED-0000973	1.36048456994343	2.51336924786937e-07	OG_3312	0	59	WGS_Contig007	4967	5233	+	Sigma-S stabilisation anti-adaptor protein	78398.KS43_07120	4.8e-36		Anti-adapt_IraP,
	AED-0006105	1.1089786381722	5.9116770761609e-06	OG_3573	39	8	WGS_Contig007	29546	29845	-	PAAR motif	55207.KP22_12405	9.5e-33		PAAR_motif,
	AED-0003807	1.08193822043949	1.97636241874163e-06	OG_6107	3	7	WGS_Contig007	29854	30618	-	D123 family protein, regulator of eIF2	55207.KP22_12400	6.4e-142		D123,
	AED-0003808	1.23211473073046	9.99915065401414e-08	OG_5394	3	12	WGS_Contig007	30665	31189	-	SMI1 / KNR4 family (SUKH-1)	1166016.W5S_0273	3.8e-69		SMI1_KNR4,
	AED-0003809	2.4726477500616	5.17175100541096e-23	OG_6106	3	7	WGS_Contig007	31190	32155	-	A nuclease of the HNH/ENDO VII superfamily with conserved WHH	598467.BrE312_2005	6.4e-131		WHH,
	AED-0003810	3.24768123871819	4.23550891629373e-22	OG_6105	3	7	WGS_Contig007	32165	32575	-		55207.KP22_12385	9.6e-68		NULL
	AED-0003811	2.60550148843309	3.91241695737066e-26	OG_6057	3	7	WGS_Contig007	32562	33173	-	Domain of unknown function (DUF4123)	55207.KP22_12380	8.3e-108		DUF4123,
	AED-0003812	3.87199494491389	1.42671963292122e-63	OG_1	37	60	WGS_Contig007	33183	35492	-	TIGRFAM type VI secretion system Vgr family protein	55207.KP22_12375	0	tssI	Phage_GPD,
	AED-0004521	4.7781484431051	2.78646820326415e-52	OG_10	39	59	WGS_Contig007	35614	36132	-	TIGRFAM type VI secretion system effector, Hcp1 family	218491.ECA2866	7.3e-97	hcp	T6SS_HCP,
	AED-0001175	1.27014521032767	4.85246509572088e-07	OG_4984	0	21	WGS_Contig007	206771	208093	-	Family 4 glycosyl hydrolase	218491.ECA1847	1.6e-260	aglB	Glyco_hydro_4+Glyco_hydro_4C,
	AED-0001173	1.49461472035569	2.53742625561345e-08	OG_4981	0	21	WGS_Contig007	210741	212516	-	Alpha-amylase domain	55207.KP22_07000	0	malL	Alpha-amylase+Malt_amylase_C,
	AED-0000992	1.07771413134435	2.978173180766e-05	OG_3263	0	60	WGS_Contig007	257236	258105	+	Cytochrome c-type biogenesis protein	1166016.W5S_2700	1.9e-145	ccmI	TPR_8+TPR_2,
	AED-0001115	1.26454048902071	0.00220212353171174	OG_3262	0	60	WGS_Contig007	258591	259193	-	Cytochrome c-type protein	55207.KP22_06790	6.2e-116	napC	Cytochrom_NNT,
	AED-0003995	1.21946585560614	0.00224928512860877	OG_3261	0	60	WGS_Contig007	259202	259507	-	Electron transfer subunit of the periplasmic nitrate reductase complex NapAB	78398.KS43_01345	9e-55	napB	NapB,
	AED-0001114	1.03147804089942	0.0150553101302599	OG_3324	0	59	WGS_Contig007	259651	260514	-	ferredoxin-type protein, NapH	78398.KS43_01350	5.9e-160	napH	Fer4_5+Fer4_10,
	AED-0001113	1.14655706130243	0.0109445192390658	OG_3260	0	60	WGS_Contig007	260501	261193	-	4Fe-4S binding domain	78398.KS43_01355	7.4e-129	napG	Fer4_7+Fer4_7+Fer4_7,
	AED-0001000	6.86087666231168	4.49982913812322e-109	OG_984	39	61	WGS_Contig007	293483	293920	+	Transcription regulator that can specifically activate or repress expression of target genes	78398.KS43_01505	3e-75	slyA	MarR,
	AED-0001027	-1.68250418574709	4.65410410472295e-05	OG_2582	37	54	WGS_Contig007	315689	316633	+	Pyruvate:ferredoxin oxidoreductase core domain II	55207.KP22_06260	5.3e-170	tktA	Transket_pyr+Transketolase_C,
	AED-0001069	-1.24679578645177	0.00471859856396396	OG_3490	0	54	WGS_Contig007	318226	319224	+	xylose isomerase	55207.KP22_06250	6.5e-195		AP_endonuc_2,
	AED-0003960	2.46425975296455	4.70882191947512e-28	OG_112	38	61	WGS_Contig007	352938	354389	+	Cellulose binding domain	561230.PC1_2337	2.5e-267	bglC5	Cellulase+CBM_3,
	AED-0003937	1.14756098057047	0.000139015825698968	OG_942	39	61	WGS_Contig007	426774	428339	+	nitrate reductase	561230.PC1_2258	0	narH	Fer4_2+Fer4_11+Nitr_red_bet_C,
	AED-0001046	1.09098879014155	0.0159762987629801	OG_3023	6	58	WGS_Contig007	448353	449087	+	Enoyl-(Acyl carrier protein) reductase	78398.KS43_02125	1.7e-136		adh_short_C2,
	AED-0001224	-1.16723471854179	0.012192600438799	OG_2472	39	54	WGS_Contig007	464516	465169	-	Type III secretion	561230.PC1_2212	4.7e-109	ssaR	FliP,
	AED-0001210	-1.20934535123535	0.000401168596617737	OG_2471	39	54	WGS_Contig007	467277	468644	-	Type III	78398.KS43_21360	1.1e-253	hrcN	ATP-synt_ab_N+ATP-synt_ab+T3SS_ATPase_C,
	AED-0001201	-1.60935761060676	0.000546894582107672	OG_2549	39	53	WGS_Contig007	468644	469579	-	Type III secretion	78398.KS43_21365	6e-158	hrpQ	Yop-YscD_cpl+Yop-YscD_ppl,
	AED-0001200	-1.26831758097828	0.000465636628002166	OG_2470	39	54	WGS_Contig007	469589	471691	-	Type III secretion protein	78398.KS43_21370	0	hrcV	FHIPEP,
	AED-0001199	-1.3039169784844	0.00948650153584287	OG_2579	38	53	WGS_Contig007	471688	472896	-	Type III secretion	78398.KS43_21375	3.2e-204	hrpJ	HrpJ+TyeA,
	AED-0001214	-2.16855100283261	3.3089740341022e-10	OG_2545	39	53	WGS_Contig007	479609	479815	+		218491.ECA2093	1.8e-22	hrpA	NULL
	AED-0003288	-1.61923486165293	1.50340208355277e-06	OG_2544	39	53	WGS_Contig007	479885	480256	+	Type III secretion	78398.KS43_21410	1.7e-55	hrpB	T3SS_basalb_I,
	AED-0003289	-1.71065827837491	2.28797596923026e-12	OG_2543	39	53	WGS_Contig007	480263	481030	+	Secretory protein of YscJ/FliF family	78398.KS43_21415	6.5e-134	hrcJ	YscJ_FliF,
	AED-0003290	-1.3057623751063	2.82352705879875e-05	OG_2542	39	53	WGS_Contig007	481027	481656	+	Type III secretion	78398.KS43_21420	1.3e-108	hrpD	NULL
	AED-0003291	-1.43803196966897	9.86624575308181e-06	OG_2541	39	53	WGS_Contig007	481694	482293	+	Type III secretion	78398.KS43_21425	6.7e-86	fliH	HrpE,
	AED-0001213	-1.77090140257066	1.00872075274436e-05	OG_2540	39	53	WGS_Contig007	482440	482664	+	HrpF protein	55207.KP22_05620	4.2e-33	hrpF	HrpF,
	AED-0001212	-2.42438562454258	9.57552388198325e-13	OG_2577	38	53	WGS_Contig007	482651	483085	+		78398.KS43_21435	1e-67	hrpG	CesT,
	AED-0001209	-1.41466813264716	5.51566592737389e-07	OG_2537	39	53	WGS_Contig007	485851	486921	+	HrpZ	561230.PC1_2189	1e-121	hrpN	Hairpins+Hairpins,
	AED-0003294	-1.07514297409725	3.34328182259023e-05	OG_6071	0	10	WGS_Contig007	487232	487690	+		266265.Bxe_B1284	1.9e-24		NULL
	AED-0001198	-1.27914312391094	1.28417218206272e-05	OG_2576	38	53	WGS_Contig007	487818	488141	-		78398.KS43_02205	7.6e-52	orfC	NULL
	AED-0003296	-1.77994611227876	3.48962962023863e-16	OG_2754	27	53	WGS_Contig007	488143	489573	-	Pectate lyase	78398.KS43_02210	9.7e-192	hrpW	Pectate_lyase,
	AED-0003297	-1.37945445965485	3.23953587471608e-10	OG_2736	37	45	WGS_Contig007	489747	494630	+	Pathogenicity factor	78398.KS43_02215	0	dspE	AvrE_T3Es,
	AED-0001226	2.16410940798039	1.01613345859212e-11	OG_26	39	61	WGS_Contig009	2666	3787	+	Bacterial extracellular solute-binding protein	218491.ECA2134	1.2e-216		SBP_bac_6,
	AED-0001234	2.03050686574633	2.8668940974946e-05	OG_3361	0	58	WGS_Contig009	6825	7598	-	Oligogalacturonate-specific porin protein (KdgM)	78398.KS43_02280	1.5e-143	omp-1X	KdgM+KdgM,
	AED-0004096	-1.15823596390683	4.46089847427295e-06	OG_4732	0	26	WGS_Contig009	42198	42884	-	ZinT (YodA) periplasmic lipocalin-like zinc-recruitment	1267600.JFGT01000002_gene821	1.2e-86	adcA	ZinT,
	AED-0004097	-1.14513223341845	1.37254786393716e-06	OG_2899	30	40	WGS_Contig009	43049	44272	+	cobalamin synthesis protein	561230.PC1_2135	4.2e-220	yciC	cobW+CobW_C,
	AED-0004288	1.18451546033934	0.000946739800633424	OG_5242	0	18	WGS_Contig009	58827	59066	+	Two-component-system connector protein YcgZ	55207.KP22_05390	2.9e-32	ycgZ	YmgB,
	AED-0004289	1.28443640788976	0.00217253437194424	OG_5087	0	20	WGS_Contig009	59224	59535	+		1115512.EH105704_02_02930	0.0000000000000014		NULL
	AED-0004290	1.25374215965726	0.00247075598214021	OG_5086	0	20	WGS_Contig009	59575	59853	+	Two-component-system connector protein AriR	55207.KP22_05380	5.2e-33	ariR	YmgB,
	AED-0001316	3.6888424065534	2.82347076980483e-47	OG_2532	32	60	WGS_Contig009	94743	95432	-	PFAM Rare lipoprotein A	55207.KP22_05220	3.5e-131	yoaJ	DPBB_1,
	AED-0001407	1.42419993901178	1.02484562379384e-06	OG_3548	0	52	WGS_Contig009	95752	96180	+	OsmC-like protein	218491.ECA2221	2.1e-73	osmC	OsmC,
	AED-0002807	-1.79918243940111	5.93571617280968e-09	OG_2679	38	48	WGS_Contig009	128299	129153	+	Mannosyl-3-phosphoglycerate phosphatase	78398.KS43_02740	3.9e-132	yedP	Hydrolase_3,
	AED-0004324	-1.46539351642723	1.37738672124129e-09	OG_2701	38	46	WGS_Contig009	129155	130372	+	COG0463 Glycosyltransferases involved in cell wall biogenesis	78398.KS43_02745	1.1e-233	gpgS	NULL
	AED-0004376	-4.95836139145541	1.29511858609322e-48	OG_836	39	61	WGS_Contig009	327566	328255	+	response regulator	561230.PC1_1866	3e-122		Response_reg+Trans_reg_C,
	AED-0001442	2.66408615258643	2.05068917430519e-30	OG_835	39	61	WGS_Contig009	328252	329706	+	PhoQ Sensor	561230.PC1_1865	5.8e-269		PhoQ_Sensor+HAMP+HisKA+HATPase_c,
	AED-0003665	1.09872753305752	0.00157722309449607	OG_2402	38	58	WGS_Contig009	431967	433280	-	Right handed beta helix region	78398.KS43_04225	2.5e-258		DUF1565+Beta_helix+DUF4990,
	AED-0001602	1.20301791961398	0.000258731823214127	OG_2216	36	59	WGS_Contig009	450779	452308	-	citrate lyase, alpha	78398.KS43_04315	6.8e-284	citF	CitF,
	AED-0001601	1.0323210544417	0.00864503866720123	OG_775	38	59	WGS_Contig009	452362	453237	-	citrate lyase beta	218491.ECA2572	3.3e-158	citE	HpcH_HpaI+C-C_Bond_Lyase,
	AED-0001600	1.02660896024712	0.0317158850308709	OG_1750	39	59	WGS_Contig009	453237	453527	-	Covalent carrier of the coenzyme of citrate lyase	218491.ECA2573	2e-43	citD	ACP,
	AED-0001599	1.14666901033984	0.000894309514805832	OG_1749	38	58	WGS_Contig009	453551	454615	-	Acetylation of prosthetic group (2-(5''-phosphoribosyl)- 3'-dephosphocoenzyme-A) of the gamma subunit of citrate lyase	78398.KS43_04330	3.8e-201	citC	Acetyltransf_1+Citrate_ly_lig,
	AED-0001598	1.26231085107866	0.00221042207846166	OG_84	39	58	WGS_Contig009	454703	455587	-	Fumarylacetoacetate (FAA) hydrolase family	78398.KS43_04335	4.6e-168	MA20_35800	FAA_hydrolase,
	AED-0001506	-1.2290601737871	5.21882969502927e-06	OG_3317	0	59	WGS_Contig009	562623	564740	-	TonB dependent receptor	55207.KP22_02800	0	cfrA	Plug+TonB_dep_Rec,
	AED-0003701	-1.5598588660395	3.88854575507226e-09	OG_714	39	61	WGS_Contig009	568848	569693	+	Endonuclease IV plays a role in DNA repair. It cleaves phosphodiester bonds at apurinic or apyrimidinic sites (AP sites) to produce new 5'-ends that are base-free deoxyribose 5-phosphate residues. It preferentially attacks modified AP sites created by bleomycin and neocarzinostatin	561230.PC1_1655	2.1e-157	nfo	AP_endonuc_2,
	AED-0003462	3.91244370979227	4.00799475446688e-27	OG_6331	0	9	WGS_Contig009	596317	597144	+		522772.Dacet_2824	1.8e-81		NULL
	AED-0003463	3.68746910631324	3.41683365872403e-32	OG_6330	0	9	WGS_Contig009	597134	597874	+		1219077.VAZ01S_062_00240	3.9e-43		NULL
	AED-0003464	1.68720383691201	8.87697590760153e-05	OG_5756	0	12	WGS_Contig009	598355	598726	+	glyoxalase bleomycin resistance protein dioxygenase	642227.HA49_10840	1.3e-42	ble	Glyoxalase_2,
	AED-0001618	-1.19433956118738	0.033340147875613	OG_3246	0	60	WGS_Contig009	599214	599750	-	Protein of unknown function (DUF2892)	78398.KS43_17240	1.4e-87	ygaP	Rhodanese+DUF2892,
	AED-0004116	-1.23607377814632	7.08496845667863e-05	OG_3511	0	54	WGS_Contig010	44178	44987	-	FhuF 2Fe-2S C-terminal domain	78398.KS43_16940	7e-147		FhuF+FhuF_C,
	AED-0004115	-1.49543676486284	5.25433362048205e-08	OG_1726	38	61	WGS_Contig010	44977	45828	-	ATPases associated with a variety of cellular activities	78398.KS43_16935	2.7e-149	yusV	ABC_tran,
	AED-0001674	-1.45723076489799	6.43927397467584e-11	OG_1725	38	61	WGS_Contig010	45841	46872	-	transport system permease	561230.PC1_1525	8.9e-171	cbrC	FecCD,
	AED-0001675	-1.28310792371665	5.27668906095377e-08	OG_2331	36	61	WGS_Contig010	46865	47854	-	transport system permease	78398.KS43_16925	1.8e-160	cbrB	FecCD,
	AED-0001676	-1.1437361406543	1.10437757962502e-06	OG_1724	38	61	WGS_Contig010	47851	48870	-	Periplasmic binding protein	78398.KS43_16920	4.7e-172	cbrA	Peripla_BP_2,
	AED-0001663	-1.26711526327208	1.97636241874163e-06	OG_687	39	61	WGS_Contig010	66255	66899	-	Converts the free carboxyl group of a malonyl-thioester to its methyl ester by transfer of a methyl group from S-adenosyl- L-methionine (SAM). It allows to synthesize pimeloyl-ACP via the fatty acid synthetic pathway	78398.KS43_16360	6.4e-111	bioC	Methyltransf_11,
	AED-0001655	-1.20364931354446	2.78952006045178e-06	OG_686	39	61	WGS_Contig010	66997	68154	-	Catalyzes the decarboxylative condensation of pimeloyl- acyl-carrier protein and L-alanine to produce 8-amino-7- oxononanoate (AON), acyl-carrier protein , and carbon dioxide	78398.KS43_16355	5.8e-211	bioF	Aminotran_1_2,
	AED-0001648	-1.42824528244316	5.03747770696045e-10	OG_1723	38	61	WGS_Contig010	68194	69231	-	Catalyzes the conversion of dethiobiotin (DTB) to biotin by the insertion of a sulfur atom into dethiobiotin via a radical- based mechanism	78398.KS43_16350	1.9e-197	bioB	Radical_SAM+BATS,
	AED-0004506	-1.271009503897	0.00415916203997483	OG_3856	0	42	WGS_Contig013	52064	53902	-	Involved in lipid A export and possibly also in glycerophospholipid export and for biogenesis of the outer membrane. Transmembrane domains (TMD) form a pore in the inner membrane and the ATP-binding domain (NBD) is responsible for energy generation	561230.PC1_1440	0	ybtP	ABC_membrane+ABC_tran,
	AED-0006069	-1.53924485585477	3.62930172198754e-09	n	0	0	WGS_Contig013	87746	90445	+	TIGRFAM TonB-dependent heme hemoglobin receptor family protein	78398.KS43_14655	0	hasR	STN+Plug+TonB_dep_Rec,
	AED-0000858	2.87095717613044	4.31178663741138e-35	OG_2204	35	59	WGS_Contig013	133083	134027	-	Amb_all	561231.Pecwa_1777	2.1e-171	pelB	Pec_lyase_C,
	AED-0003579	2.9294201686438	9.15720318787774e-33	OG_3	38	61	WGS_Contig016	1	3629	+	NULL	NULL	NULL	NULL	NULL
	AED-0000837	2.37308395469453	1.93175523287806e-26	OG_4426	4	28	WGS_Contig018	2366	4030	+	ABC transporter	218491.ECA1486	1.5e-292	pvdE	ABC_membrane+ABC_tran,
	AED-0004412	1.32869699206242	0.0332595404045389	OG_6296	0	9	WGS_Contig018	415444	415665	+		55207.KP22_16835	5e-31		NULL
	AED-0002061	-1.41047462535304	1.69811680360891e-05	OG_3390	0	57	WGS_Contig018	467898	469106	-	Belongs to the glycosyl hydrolase 28 family	561230.PC1_0989	1.8e-215	pglA	Glyco_hydro_28,
	AED-0002063	6.11698412914373	7.12239386738967e-56	OG_1651	38	61	WGS_Contig018	469686	470729	+	Pectate lyase	218491.ECA1094	2.3e-195	pelI	Pectate_lyase,
	AED-0000528	-3.27781491595577	2.46512434796064e-14	OG_3481	0	54	WGS_Contig018	607371	607919	+	Fimbrial protein	55207.KP22_08555	3.9e-93	papA	Fimbrial,
	AED-0000519	-1.70934321149477	2.57551676449765e-08	OG_3037	0	59	WGS_Contig018	608069	610567	+	Usher protein	55207.KP22_08560	0	pmfC	PapC_N+Usher+PapC_C,
	AED-0000518	-2.07858516063656	2.21306534214309e-12	OG_3386	0	57	WGS_Contig018	610605	611354	+	chaperone	55207.KP22_08565	1.5e-138	pmfD	PapD_N+PapD_C,
	AED-0000517	-2.12907798068305	1.13625235069991e-16	OG_3480	0	54	WGS_Contig018	611371	612405	+	Fimbrial protein	55207.KP22_08570	2.4e-192		NULL
	AED-0000516	-1.50790744073393	3.61096561217695e-09	OG_3345	0	58	WGS_Contig018	612433	613002	+	Fimbrial protein	55207.KP22_08575	1.8e-96		Fimbrial,
	AED-0003150	2.32254002324536	1.68553627209437e-23	OG_73	35	61	WGS_Contig018	624841	626643	+	COG0663 Carbonic anhydrases acetyltransferases, isoleucine patch superfamily	561230.PC1_0814	0		Peptidase_M60,
	AED-0003310	1.5508334436793	3.04671105969554e-11	OG_8402	0	3	WGS_Contig019	26775	28478	-		481805.EcolC_1062	9.7e-231		HEPN_Apea+DUF3810,
	AED-0003437	-1.0685130586198	3.00580213895478e-06	OG_2966	5	61	WGS_Contig019	96107	97546	-	Belongs to the GSP D family	78398.KS43_09415	5.1e-241	rhcC2	T2SS-T3SS_pil_N+Secretin,
	AED-0000424	-1.02916490830528	2.00618987035251e-06	OG_2964	5	61	WGS_Contig019	98618	99169	-	Type IV leader peptidase family	78398.KS43_09425	2.2e-91		Peptidase_A24,
	AED-0003438	-1.02789684482399	2.12031955044735e-05	OG_2963	5	61	WGS_Contig019	99176	99397	-	Flp/Fap pilin component	561230.PC1_0664	3.3e-30	pilA	Flp_Fap,
	AED-0000380	1.4772256702136	5.05490506179686e-08	OG_1634	39	60	WGS_Contig019	148501	150180	-	Belongs to the TPP enzyme family	55207.KP22_09525	1.3e-309	alsS	TPP_enzyme_N+TPP_enzyme_M+TPP_enzyme_C,
	AED-0000381	1.54092075375753	8.45075752620464e-10	OG_1633	39	60	WGS_Contig019	150202	150984	-	Alpha-acetolactate decarboxylase	561230.PC1_0618	7e-144	budA	AAL_decarboxy,
	AED-0000405	-1.00105886979306	0.00187903458594426	OG_3586	5	45	WGS_Contig019	158582	159544	+	Domain of unknown function (DUF4880)	78398.KS43_09710	1e-168		DUF4880+FecR,
	AED-0000364	2.28597221153104	2.40206020222028e-11	OG_1624	38	61	WGS_Contig019	222937	223200	+	Winged helix-turn-helix DNA-binding	1166016.W5S_0690	2.6e-42	sfsB	HTH_35,
	AED-0003792	1.76520678594735	4.44319096415384e-05	OG_20	34	60	WGS_Contig019	285684	285923	-	to Escherichia coli, Escherichia coli O6, Escherichia coli O157 H7, and Shigella flexneri sugar fermentation stimulation protein B SfsB or Nlp or sfs7 or b3188 or c3946 or z4551 or ecs4067 or sf3228 SWALL SFSB_ECOLI (SWALL P18837) (92 aa) fasta scores E()	218491.ECA0966	4.3e-36		HTH_35,
	AED-0003299	2.64250213597927	4.95545038562532e-26	OG_3377	20	38	WGS_Contig019	297727	298536	+	Phage Tail Collar Domain	561231.Pecwa_0566	5.6e-112	mdpB	Collar,
	AED-0005946	1.95700963670591	1.73480380711936e-06	OG_3928	0	39	WGS_Contig019	346918	347346	+	NULL	NULL	NULL	NULL	NULL
	AED-0004513	3.74768136938363	1.41229879686595e-26	OG_3577	3	47	WGS_Contig019	347887	348366	+	Type VI secretion system effector, Hcp	55207.KP22_19695	6.5e-84		T6SS_HCP,
	AED-0003926	3.25955803636723	4.34698847890156e-13	OG_2304	11	49	WGS_Contig019	348419	349105	+		406817.XNC1_4108	6.5e-85		DUF4056,
	AED-0005944	2.31914363709932	4.03045645318277e-07	OG_4372	2	32	WGS_Contig019	349248	349514	+		55207.KP22_14735	0.00000000000057		NULL
	AED-0000288	1.05793636772648	0.000669131597461789	OG_124	39	60	WGS_Contig019	353299	353913	-	Protein of unknown function (DUF1440)	561230.PC1_0429	8.3e-116	yagU	DUF1440,
	AED-0003919	1.37844796770077	3.85927850099904e-05	OG_3599	4	46	WGS_Contig019	374705	375340	+	Reversible hydration of carbon dioxide	78398.KS43_11340	6.3e-119	ybcF	Pro_CA,
	AED-0000278	-1.74883923105651	1.94947082493742e-15	OG_2902	4	56	WGS_Contig019	420666	422444	-	POTRA domain	218491.ECA0391	0		POTRA_2+POTRA_3+ShlB,
	AED-0000263	-1.6416201251281	1.12887269906077e-14	OG_2457	33	61	WGS_Contig019	422695	424314	-	Four helix bundle sensory module for signal transduction	78398.KS43_11560	3.7e-224		TarH+HAMP+MCPsignal,
	AED-0000273	-1.52671326263681	2.95884791002985e-08	OG_2175	37	61	WGS_Contig019	424525	425604	-	alpha beta hydrolase fold	561230.PC1_0379	1.6e-202		Abhydrolase_1,
	AED-0000231	1.11783364525027	0.000335309012350565	OG_3235	0	60	WGS_Contig019	458558	459535	+	Bacterial extracellular solute-binding protein, family 7	1166016.W5S_0397	6.4e-179	yiaO	DctP,
	AED-0000232	1.17746893082828	0.0423898797369963	OG_3234	0	60	WGS_Contig019	459650	460156	+	Tripartite ATP-independent periplasmic transporters, DctQ component	78398.KS43_11720	7.6e-83	dctQ	DctQ,
	AED-0000236	1.44913817178656	3.4423792290616e-07	OG_2837	14	61	WGS_Contig019	465362	466102	+	Nitroreductase family	78398.KS43_11750	7.4e-135	nfrA2	Nitroreductase,
	AED-0000237	1.42847797093662	1.58921804066703e-12	OG_1610	39	60	WGS_Contig019	466106	467269	+	iron-containing alcohol dehydrogenase	561230.PC1_0337	3e-215	yqhD	Fe-ADH,
	AED-0003079	1.36913188940821	3.85655992834915e-06	OG_5954	0	11	WGS_Contig019	484255	485298	+	nuclear chromosome segregation	55207.KP22_15415	2.8e-140		EMP24_GP25L,
	AED-0002034	-1.57457967903618	5.77909832288031e-09	OG_1951	39	60	WGS_Contig019	627474	629303	-	Component of the sulfite reductase complex that catalyzes the 6-electron reduction of sulfite to sulfide. This is one of several activities required for the biosynthesis of L- cysteine from sulfate. The flavoprotein component catalyzes the electron flow from NADPH - FAD - FMN to the hemoprotein component	561231.Pecwa_3527	0	cysJ	Flavodoxin_1+FAD_binding_1+NAD_binding_1,
	AED-0004182	1.0338855863383	0.00181051277590532	n	0	0	WGS_Contig019	680817	681176	+	NULL	NULL	NULL	NULL	FlxA,
	AED-0002092	1.4292819271586	4.88737312674374e-07	OG_3404	4	53	WGS_Contig019	711254	712921	+	Belongs to the TPP enzyme family	78398.KS43_08760	2.9e-296	ipdC	TPP_enzyme_N+TPP_enzyme_M+TPP_enzyme_C,
	AED-0002097	3.12476138392702	3.47020014136608e-41	OG_2356	37	60	WGS_Contig019	730588	732420	+	Motif C-terminal to PAS motifs (likely to contribute to PAS structural domain)	561230.PC1_3448	0		PAS_9+PAS_3+GAF_2+GGDEF,
	AED-0002114	1.29133522497125	1.17568830632766e-05	OG_133	39	61	WGS_Contig019	732389	733405	-	PFAM type II secretion system protein E	218491.ECA3626	1.3e-177	yggR	T2SSE,
	AED-0003097	3.03899396941465	2.31558643508094e-24	n	0	0	WGS_Contig019	796033	797457	+	SIR2-like domain	375286.mma_2731	3.9e-132		SIR2_2+STALD,
	AED-0006223	2.99908045194284	3.33644776244081e-35	OG_7486	1	4	WGS_Contig019	797471	798073	+	MTH538 TIR-like domain (DUF1863)	257310.BB0482	7e-51		DUF1863,
	AED-0002321	1.69424426853909	1.15804581598605e-10	OG_1391	39	61	WGS_Contig020	29560	30123	-	Alkyl hydroperoxide reductase	1166016.W5S_4073	7.9e-105	ahpC	AhpC-TSA+1-cysPrx_C,
	AED-0004142	2.19599319178808	1.1625535525111e-17	OG_2835	15	38	WGS_Contig020	32956	33753	+		561231.Pecwa_3930	1.2e-95		NULL
	AED-0003885	-1.26516848891863	0.00372396349059196	OG_3596	15	29	WGS_Contig020	44555	44818	+	Helix-turn-helix XRE-family like proteins	78398.KS43_05855	4.1e-32		HTH_3,
	AED-0002279	3.47225376265019	2.49820121058718e-36	OG_3410	6	51	WGS_Contig020	47131	48609	-		78398.KS43_07400	9.2e-262		NULL
	AED-0003896	1.51533059714761	8.55327346903304e-13	OG_4886	0	23	WGS_Contig020	66868	67503	+	Dimethlysulfonioproprionate lyase	218491.ECA3961	1.1e-97	dddL	DMSP_lyase,
	AED-0002303	3.74535329033524	4.62184087955476e-40	OG_3594	0	50	WGS_Contig020	67555	68100	-		561230.PC1_3752	2e-89		NULL
	AED-0000069	1.08794131418201	0.00877293014737272	OG_3064	0	61	WGS_Contig023	111579	112307	+	transcriptional regulator	78398.KS43_05395	1.7e-131	expR	Autoind_bind+GerE,
	AED-0000029	-1.06350067881897	0.000184693836994478	OG_152	39	61	WGS_Contig025	64408	65820	+	nitrogen regulation protein NR(I)	561230.PC1_4222	6.1e-271	glnG	Response_reg+Sigma54_activat+HTH_8,
	AED-0002920	1.80586446544352	6.17406422593947e-09	n	0	0	WGS_Contig030	2820	7847	+	PFAM peptidase C14, caspase catalytic	641107.CDLVIII_5814	0		HATPase_c_3+AlbA_2+Peptidase_C14,
	AED-0002921	1.79265438544392	3.45581994419745e-15	OG_9045	0	3	WGS_Contig030	8239	9324	+	NULL	NULL	NULL	NULL	pEK499_p136,
SlyA-EI (12hpi)
	gene_id (ASAP database)	log2FC	FDR	OrthoMCL group	Conservation in Dickeya genomes	Conservation in Pectobacterium genomes	Contig	start_coord	end_coord	strand	gene description (eggNOG annotation)	eggNOG_seed	eggNOG_seed e-value	gene_name	Protein domains (Pfam)
	AED-0002570	-1.99071308614957	0.0012812177710453	OG_2306	39	59	WGS_Contig001	151509	152717	+	Domain of unknown function (DUF4432)	78398.KS43_12475	1.2e-230	IV02_08475	DUF4432,
	AED-0002831	-1.5410967467816	0.00106717695490628	OG_3368	0	58	WGS_Contig001	117250	118662	+	Belongs to the glycosyl hydrolase 1 family	561230.PC1_0030	9.6e-285	gmuD	Glyco_hydro_1,
	AED-0002949	1.62816368551874	0.0428798052325327	OG_3750	33	12	WGS_Contig001	56938	57933	+	protein conserved in bacteria	561230.PC1_4270	8e-177	ybjX	DUF535,
	AED-0002493	1.37948809332611	0.0192641725378443	OG_2295	39	59	WGS_Contig002	49441	50748	-	Histidine phosphatase superfamily (branch 2)	561230.PC1_3998	2.4e-229	appA	His_Phos_2,
	AED-0002499	-1.90792770227539	0.00283229702100652	OG_1496	39	61	WGS_Contig002	819	1775	+	periplasmic binding protein	1166016.W5S_4392	1.1e-170	ytfQ	Peripla_BP_4,
	AED-0004540	-1.27974591380314	0.0444538511471705	OG_90	38	61	WGS_Contig002	138686	139522	-	Catalyzes the isomerization of 5-dehydro-4-deoxy-D- glucuronate to 3-deoxy-D-glycero-2,5-hexodiulosonate	78398.KS43_12630	2e-157	kduI	KduI,
	AED-0001761	1.42343278515049	0.00717580076038653	OG_2435	34	61	WGS_Contig006	279490	280803	+	Catalyzes the final step of fatty acid oxidation in which acetyl-CoA is released and the CoA ester of a fatty acid two carbons shorter is formed	1166016.W5S_1327	4.7e-233	fadI	Thiolase_N+Thiolase_C,
	AED-0001806	-2.27489525364993	0.000810516972549813	OG_1137	39	61	WGS_Contig006	126423	127463	+	Galactose-1-phosphate uridylyltransferase	78398.KS43_13495	9.2e-208	galT	GalP_UDP_transf+GalP_UDP_tr_C,
	AED-0001807	-2.48899949989706	5.85471628755503e-05	OG_1136	39	61	WGS_Contig006	127473	128636	+	Catalyzes the transfer of the gamma-phosphate of ATP to D-galactose to form alpha-D-galactose-1-phosphate (Gal-1-P)	78398.KS43_13490	1.7e-215	galK	GalKase_gal_bdg+GHMP_kinases_N+GHMP_kinases_C,
	AED-0001815	-2.34119091685079	0.000810516972549813	OG_2587	33	58	WGS_Contig006	119832	121064	-	Bacterial extracellular solute-binding protein	561230.PC1_2958	1e-229	cycB	SBP_bac_8,
	AED-0001816	-2.35669708102957	0.0012812177710453	OG_2560	34	58	WGS_Contig006	123153	124460	-	Involved in the transport of maltose and maltodextrins	218491.ECA3173	1.3e-246	lamB	LamB,
	AED-0002696	1.18346937449803	0.0392563739415756	OG_113	39	60	WGS_Contig006	197918	199084	+	Belongs to the UDP-glucose GDP-mannose dehydrogenase family	78398.KS43_13370	3.5e-216	ugd	UDPG_MGDP_dh_N+UDPG_MGDP_dh+UDPG_MGDP_dh_C,
	AED-0002917	-1.8240134055277	0.0290818981545012	OG_2562	34	58	WGS_Contig006	116316	117530	-	Glycosyl hydrolase family 53	55207.KP22_17210	1.2e-238	ganB	Glyco_hydro_53,
	AED-0001074	-1.47010247660119	0.00144292892066368	OG_2236	38	60	WGS_Contig007	323855	324550	+	Class II Aldolase and Adducin N-terminal domain	218491.ECA1960	1.2e-131	araD	Aldolase_II,
	AED-0001093	-1.63804297542092	0.00195700369151673	OG_3158	35	26	WGS_Contig007	282380	283933	-	L-lactate permease	218491.ECA1921	6.5e-258	lctP	Lactate_perm,
	AED-0001096	1.24117151471225	0.0320307748853776	OG_3521	0	53	WGS_Contig007	319306	320250	-	Putative sugar-binding domain	1166016.W5S_2614	7.9e-166	deoR_1	MarR_2+Sugar-bind,
	AED-0001098	-1.8457079933532	0.00106147012250187	OG_2237	37	61	WGS_Contig007	299683	300291	-	Belongs to the GST superfamily	78398.KS43_01540	2.6e-109	gst	GST_N+GST_C,
	AED-0001135	1.15630624676346	0.0404356644273773	OG_966	39	61	WGS_Contig007	354461	355450	-	psp operon transcriptional activator	55207.KP22_06110	1.6e-180	pspF	Sigma54_activat+HTH_8,
	AED-0001174	-1.74631562358672	0.00217798581842755	OG_4983	0	21	WGS_Contig007	208096	209685	-	phosphotransferase system, EIIB	218491.ECA1848	3.2e-292	glvC	PTS_EIIC+PTS_EIIB,
	AED-0001175	-3.9861201009882	2.07682025085899e-08	OG_4984	0	21	WGS_Contig007	206771	208093	-	Family 4 glycosyl hydrolase	218491.ECA1847	1.6e-260	aglB	Glyco_hydro_4+Glyco_hydro_4C,
	AED-0003825	-1.29353857158573	0.048093458469704	OG_2942	2	61	WGS_Contig007	47527	47745	-	KTSC domain	561230.PC1_2620	7.6e-32		KTSC,
	AED-0004521	-1.86218542098577	0.00717580076038653	OG_10	39	59	WGS_Contig007	35614	36132	-	TIGRFAM type VI secretion system effector, Hcp1 family	218491.ECA2866	7.3e-97	hcp	T6SS_HCP,
	AED-0001290	-2.93549469785161	1.37486036893069e-07	OG_3354	0	58	WGS_Contig009	371035	371379	+	PFAM phosphotransferase system PTS lactose cellobiose-specific IIA subunit	218491.ECA2489	7.8e-47	celC	PTS_IIA,
	AED-0001291	-2.31264733524848	1.44668150756967e-08	OG_3353	0	58	WGS_Contig009	371544	372923	+	LamB porin	78398.KS43_03890	2.3e-262	lamB	LamB,
	AED-0001310	-1.8870020229275	0.00439677743722697	OG_1803	38	61	WGS_Contig009	151882	152814	-	AraC-like ligand binding domain	55207.KP22_05035	1.3e-181	araC	AraC_binding+HTH_18,
	AED-0001327	-2.80654292963556	8.00749191151516e-06	OG_1800	38	61	WGS_Contig009	155519	156502	-	Periplasmic binding protein domain	78398.KS43_02855	4.1e-181	araF	Peripla_BP_1,
	AED-0001341	2.45392935911723	0.0444538511471705	OG_1766	38	61	WGS_Contig009	310984	312207	-	Major Facilitator Superfamily	55207.KP22_04260	8.5e-213	yhjX	MFS_1+MFS_1,
	AED-0001378	-1.81817526473905	0.0186456483630884	OG_1799	38	61	WGS_Contig009	156875	158560	+	Belongs to the ribulokinase family	78398.KS43_02860	0	araB	FGGY_N+FGGY_C,
	AED-0001408	-2.82714228791676	1.44668150756967e-08	OG_1798	38	61	WGS_Contig009	158597	160102	+	Catalyzes the conversion of L-arabinose to L-ribulose	78398.KS43_02865	5.4e-294	araA	Arabinose_Isome+Arabinose_Iso_C,
	AED-0001431	-2.50131365682417	0.000810516972549813	OG_855	39	61	WGS_Contig009	286373	287089	+	Oligogalacturonate-specific porin protein (KdgM)	78398.KS43_03475	3.2e-119	lptD	KdgM,
	AED-0001597	-2.11409456734909	0.0392563739415756	OG_2336	39	58	WGS_Contig009	455703	457073	-	2-hydroxycarboxylate transporter family	78398.KS43_04340	4.6e-239	cimH	2HCT,
	AED-0004293	-2.20505216137281	8.76789165606908e-05	OG_934	39	61	WGS_Contig009	62356	62625	+	Protein of unknown function (DUF2583)	78398.KS43_02485	2e-42	ychH	DUF2583,
	AED-0004320	-1.71402979116725	0.0278899999952617	OG_4798	0	25	WGS_Contig009	124917	125807	+		561230.PC1_2056	2.4e-124		IFT20,
	AED-0004336	-2.80640153457007	0.00573797142571309	OG_1786	39	60	WGS_Contig009	188241	188873	-	OmpW family	561230.PC1_2000	3e-113	ompW	OmpW,
	AED-0004528	-1.03778823515558	0.0359587514779719	OG_738	39	61	WGS_Contig009	524215	524946	+	solute-binding protein	78398.KS43_04640	1.4e-133	artJ	SBP_bac_3,
	AED-0004321	-1.77102001625967	0.0444538511471705	OG_4797	0	25	WGS_Contig009	125836	127674	+	nuclear chromosome segregation	561230.PC1_2055	3.2e-248		NULL
	AED-0004322	-2.37160696566759	0.0133403171522472	OG_6506	0	8	WGS_Contig009	127741	128001	+		561230.PC1_2054	2.6e-39		NULL
	AED-0002791	1.30600694677135	0.0444538511471705	OG_2907	15	54	WGS_Contig013	19363	20082	-	NAD(P)H-binding	399742.Ent638_1490	2.8e-115	sdh	adh_short,
	AED-0003753	1.46451513016215	0.0192523627996156	OG_2908	15	54	WGS_Contig013	18104	19366	-	Flavin containing amine oxidoreductase	1332071.L581_4497	1.3e-227		Amino_oxidase,
	AED-0004520	-1.75840695368295	0.00554930767712702	OG_2636	39	50	WGS_Contig013	145089	148220	+	Belongs to the glycosyl hydrolase 2 family	78398.KS43_13675	0	lacZ	Glyco_hydro_2_N+Glyco_hydro_2+Glyco_hydro_2_C+DUF4981+Bgal_small_N,
	AED-0000528	-1.58746593991967	0.0442644477669463	OG_3481	0	54	WGS_Contig018	607371	607919	+	Fimbrial protein	55207.KP22_08555	3.9e-93	papA	Fimbrial,
	AED-0003728	-1.61076708282235	0.0308148917135143	OG_2	39	61	WGS_Contig018	10456	11919	+	Glycosyl hydrolase family 1	78398.KS43_13715	1.4e-294	arbB	Glyco_hydro_1,
	AED-0003729	-1.33229650576047	0.0433324518278781	OG_3792	1	43	WGS_Contig018	8591	10456	+	Phosphotransferase System	561230.PC1_1349	0	bglF	PTS_EIIB+PTS_EIIC+PTS_EIIA_1,
	AED-0004516	-1.22672001614247	0.0373988374370033	OG_3485	0	54	WGS_Contig018	217565	219235	-	Tar ligand binding domain homologue	78398.KS43_00140	3.9e-192	tar	TarH+HAMP+MCPsignal,
	AED-0000187	1.46618008205369	0.00327417712001241	OG_243	39	61	WGS_Contig019	565115	566116	+	Part of the MsrPQ system that repairs oxidized periplasmic proteins containing methionine sulfoxide residues (Met-O), using respiratory chain electrons. Thus protects these proteins from oxidative-stress damage caused by reactive species of oxygen and chlorine generated by the host defense mechanisms. MsrPQ is essential for the maintenance of envelope integrity under bleach stress, rescuing a wid…	78398.KS43_15750	4.1e-197	msrP	Oxidored_molyb,
	AED-0000254	-1.24592872375146	0.0433324518278781	OG_3076	0	61	WGS_Contig019	448758	449309	-	Polymer-forming cytoskeletal	561230.PC1_0352	5.2e-77		Bactofilin,
	AED-0000301	-1.81392036083566	0.0359587514779719	OG_1613	39	60	WGS_Contig019	364015	365277	+	L-rhamnose isomerase	78398.KS43_18340	4.6e-246	rhaA	RhaA,
	AED-0000302	-1.76896836815753	0.00573797142571309	OG_327	39	61	WGS_Contig019	366196	366510	+	Involved in the anomeric conversion of L-rhamnose	218491.ECA0437	2.9e-56	rhaM	rhaM,
	AED-0000304	-1.54322859732343	0.0192523627996156	OG_2320	36	61	WGS_Contig019	372142	374091	+	Nitrate and nitrite sensing	78398.KS43_18370	2.8e-258		NIT+HAMP+MCPsignal,
	AED-0000305	-1.94469788425193	0.000170646582205542	OG_328	39	61	WGS_Contig019	365282	366106	+	Catalyzes the reversible cleavage of L-rhamnulose-1- phosphate to dihydroxyacetone phosphate (DHAP) and L-lactaldehyde	1166016.W5S_0522	4e-158	rhaD	Aldolase_II,
	AED-0000414	-3.18787822179245	0.00106717695490628	OG_2684	30	55	WGS_Contig019	145708	146859	+	PFAM iron-containing alcohol dehydrogenase	561231.Pecwa_0837	1.9e-206	fucO	Fe-ADH,
	AED-0000464	-1.342500236206	0.04847206077601	OG_3343	0	58	WGS_Contig019	9774	10859	-	Belongs to the ABC transporter superfamily	78398.KS43_09040	1.7e-196		ABC_tran+OB_MalK+TOBE_2,
	AED-0000467	-2.17951553168889	0.00434240723425149	OG_3344	0	58	WGS_Contig019	8039	9562	-	Ricin-type beta-trefoil	218491.ECA0852	1.9e-233	ganA	Glyco_hydro_53+RicinB_lectin_2+RicinB_lectin_2,
	AED-0002045	-1.66597447675747	0.0255757678372496	OG_9	39	61	WGS_Contig019	670881	672221	-	mandelate racemase muconate lactonizing	1166016.W5S_3692	2.4e-261	gudD	MR_MLE_N+MR_MLE_C,
	AED-0002049	-1.32139315928188	0.0373988374370033	OG_9	39	61	WGS_Contig019	672258	673610	-	mandelate racemase muconate lactonizing	218491.ECA3576	1.4e-269	gudD	MR_MLE_N+MR_MLE_C,
	AED-0002051	-1.45062083048715	0.0444538511471705	OG_1962	39	60	WGS_Contig019	669067	669951	-	Catalyzes the reduction of tatronate semialdehyde to D- glycerate	78398.KS43_08930	5e-154	garR	NAD_binding_2+NAD_binding_11,
	AED-0002091	1.0826663236618	0.04847206077601	OG_2441	39	53	WGS_Contig019	709906	710460	+	PFAM flavodoxin nitric oxide synthase	561230.PC1_3424	7.8e-97	wrbA	FMN_red,
	AED-0002107	3.51301277775545	1.37486036893069e-07	OG_2280	38	60	WGS_Contig019	757238	758119	+	Metallo-beta-lactamase superfamily	78398.KS43_08540	1.9e-158		Lactamase_B,
	AED-0002108	2.53156535693994	2.59317670361519e-06	OG_2281	39	59	WGS_Contig019	758107	758763	+	Protein-disulfide isomerase	78398.KS43_08535	3e-116		DSBA,
	AED-0003249	-1.81558715408538	0.0213201895204389	OG_3429	11	41	WGS_Contig019	189767	190228	+	Phage lysozyme	78398.KS43_09835	2.1e-79		Phage_lysozyme,
	AED-0003250	-1.94159199009196	0.00286356751117892	OG_3929	0	40	WGS_Contig019	190285	190716	+		561230.PC1_0579	2e-68		Bax1-I,
	AED-0003254	-2.1160731409623	0.0192523627996156	OG_4482	0	31	WGS_Contig019	196670	196942	+	D-alanine [D-alanyl carrier protein] ligase activity	78398.KS43_09860	6e-42		PP-binding,
	AED-0003259	-2.29518413857545	0.00195700369151673	OG_4479	0	31	WGS_Contig019	207852	208868	+	PFAM Alcohol dehydrogenase zinc-binding domain protein	78398.KS43_09885	1.1e-194		ADH_N_2+ADH_zinc_N,
	AED-0004190	-1.8675002519849	0.04847206077601	OG_5483	10	5	WGS_Contig019	664984	665610	+	4Fe-4S dicluster domain	637910.ROD_34921	5.9e-117	dmsB	Fer4_9+Fer4_11,
	AED-0004191	-1.74297358889016	0.0234683589457115	OG_7289	0	5	WGS_Contig019	662535	664970	+	Molybdopterin oxidoreductase Fe4S4 domain	1218086.BBNB01000013_gene1856	0	dmsA	Molybdop_Fe4S4+Molybdopterin+Molydop_binding,
	AED-0003258	-1.5529784038202	0.0468699397676792	OG_4480	0	31	WGS_Contig019	207173	207799	+		78398.KS43_09880	5e-108		NULL
	AED-0004184	-1.4253749969451	0.0192523627996156	OG_3569	0	51	WGS_Contig019	680193	680618	+	NULL	NULL	NULL	NULL	FlxA,
	AED-0003255	-3.11517015474391	0.000810516972549813	OG_4481	0	31	WGS_Contig019	197042	197314	+	NULL	NULL	NULL	NULL	NULL
SlyA-LI (24hpi)
	gene_id (ASAP database)	log2FC	FDR	OrthoMCL group	Conservation in Dickeya genomes	Conservation in Pectobacterium genomes	Contig	start_coord	end_coord	strand	gene description (eggNOG annotation)	eggNOG_seed	eggNOG_seed e-value	gene_name	Protein domains (Pfam)
	AED-0002362	-1.26862215249097	0.0148010316684586	OG_1492	39	61	WGS_Contig002	90360	91055	+	Belongs to the pirin family	561230.PC1_3945	9.3e-132	yhhW	Pirin+Pirin_C_2,
	AED-0002363	-1.10523046826954	0.0134405107759973	OG_1000	39	61	WGS_Contig002	91217	92212	+	Escherichia coli, and Escherichia coli O6 gluconate utilization system Gnt-I transcriptional repressor GntR or b3438 or c4227 SWALL GNTR_ECOLI (SWALL P46860) (331 aa) fasta scores E()	78398.KS43_15305	2.8e-182	gntR	LacI+Peripla_BP_1,
	AED-0002369	-1.17722786773123	3.76675178484339e-05	OG_3333	0	59	WGS_Contig002	153716	155782	+	TonB dependent receptor	78398.KS43_12680	0	fcuA	Plug+TonB_dep_Rec,
	AED-0002378	-1.30142366811117	5.86628218626993e-05	OG_3462	2	53	WGS_Contig002	157241	158257	+	Pyridoxal-phosphate dependent enzyme	561230.PC1_3903	3.1e-192	cbs	PALP,
	AED-0002393	-1.1600922827897	0.000456251110510042	OG_3332	0	59	WGS_Contig002	159498	160748	+	Major Facilitator Superfamily	78398.KS43_12700	6.7e-221		MFS_1,
	AED-0002415	-1.22412788464312	1.94891679250217e-05	OG_3527	0	53	WGS_Contig002	155824	157227	+	Pyridoxal-dependent decarboxylase, C-terminal sheet domain	78398.KS43_12685	1.2e-258		Orn_Arg_deC_N,
	AED-0002499	-1.30886338808123	0.0132744594870273	OG_1496	39	61	WGS_Contig002	819	1775	+	periplasmic binding protein	1166016.W5S_4392	1.1e-170	ytfQ	Peripla_BP_4,
	AED-0003526	-1.19718135077698	0.00554031491173228	OG_2446	39	56	WGS_Contig002	151586	153487	+	IucA / IucC family	561230.PC1_3906	0	frgA	IucA_IucC+FhuF,
	AED-0003527	-1.25586999126114	0.0111576946883479	OG_3428	0	56	WGS_Contig002	150454	151335	-	Belongs to the HpcH HpaI aldolase family	561230.PC1_3907	2.1e-152		HpcH_HpaI+C-C_Bond_Lyase,
	AED-0001988	1.11738351049837	4.7790289500291e-05	OG_1276	39	61	WGS_Contig004	12507	13682	-	HlyD membrane-fusion protein of T1SS	78398.KS43_20155	1.4e-209	emrA	Biotin_lipoyl_2+HlyD,
	AED-0006218	1.43247563300939	0.00051057254916679	OG_6257	1	8	WGS_Contig004	66280	66480	-		561230.PC1_1629	0.00000046		NULL
	AED-0001711	-1.10789049825775	0.0452961502348888	OG_3171	0	61	WGS_Contig006	347920	348231	+	Bacterial protein of unknown function (DUF883)	78398.KS43_10955	1.5e-49	elaB	DUF883,
	AED-0001816	-1.33889933985079	0.0069032804561451	OG_2560	34	58	WGS_Contig006	123153	124460	-	Involved in the transport of maltose and maltodextrins	218491.ECA3173	1.3e-246	lamB	LamB,
	AED-0001843	-1.01356390247253	0.0418661867929789	OG_1141	39	61	WGS_Contig006	94970	95929	-	Glutathione S-transferase, C-terminal domain	78398.KS43_13600	2e-185	yqjG	GST_N_2+GST_C_2,
	AED-0002702	-1.054386888862	0.0200602798473189	OG_3523	0	53	WGS_Contig006	211110	211433	+	PTS system, Lactose/Cellobiose specific IIA subunit	78398.KS43_13315	1.3e-51	celC	PTS_IIA,
	AED-0003484	-1.59656215268545	0.00554031491173228	OG_2841	15	60	WGS_Contig006	253833	254858	-	Luciferase-like monooxygenase	78398.KS43_13130	1.2e-191	luxA_2	Bac_luciferase,
	AED-0000920	1.31255449026726	0.00609892937249544	OG_4622	2	26	WGS_Contig007	101261	101962	+	WbqC-like protein family	561230.PC1_2567	1.1e-119		WbqC,
	AED-0000969	1.24329855847492	0.0110401135767029	OG_2348	37	60	WGS_Contig007	49647	49850	+	Belongs to the DsrB family	561230.PC1_2618	1.6e-28	dsrB	DSRB,
	AED-0000983	1.5300852606144	0.0255059018265026	OG_2231	38	60	WGS_Contig007	429842	430714	-	EamA-like transporter family	561230.PC1_2255	3.3e-150	pecM	EamA+EamA,
	AED-0000991	1.20605784993047	0.000681165722218558	OG_3264	0	60	WGS_Contig007	256781	257239	+	subunit of a heme lyase	561230.PC1_2417	1.9e-72	ccmH	CcmH,
	AED-0000992	1.248371265847	3.76675178484339e-05	OG_3263	0	60	WGS_Contig007	257236	258105	+	Cytochrome c-type biogenesis protein	1166016.W5S_2700	1.9e-145	ccmI	TPR_8+TPR_2,
	AED-0001054	2.11654570411296	7.48266081431107e-10	OG_1818	39	60	WGS_Contig007	428332	429051	+	nitrate reductase	78398.KS43_02005	1.4e-127	narJ	Nitrate_red_del,
	AED-0001055	2.13107782421066	0.00287873064870731	OG_1819	38	61	WGS_Contig007	420793	422226	+	Major Facilitator Superfamily	55207.KP22_05890	2.8e-239	narK	MFS_1,
	AED-0001107	-1.03005133005002	0.0148010316684586	OG_2479	38	26	WGS_Contig007	281614	282333	-	Cysteine-rich domain	218491.ECA1920	3e-133	lutA	CCG+CCG,
	AED-0001114	1.19310943752494	0.0148010316684586	OG_3324	0	59	WGS_Contig007	259651	260514	-	ferredoxin-type protein, NapH	78398.KS43_01350	5.9e-160	napH	Fer4_5+Fer4_10,
	AED-0001115	1.5604440756403	0.000960238689376977	OG_3262	0	60	WGS_Contig007	258591	259193	-	Cytochrome c-type protein	55207.KP22_06790	6.2e-116	napC	Cytochrom_NNT,
	AED-0001117	-1.32133620349471	0.0179534478317506	OG_990	39	61	WGS_Contig007	232627	232863	-	Alanine-zipper, major outer membrane lipoprotein	1166016.W5S_2727	2.9e-16	lpp	LPP,
	AED-0001176	-1.08875661631059	7.82531976436407e-05	OG_2617	24	61	WGS_Contig007	205515	206564	-	Haem utilisation ChuX/HutX	561231.Pecwa_2761	4.2e-192	hmuS	HemS+HemS,
	AED-0001177	-1.20131424559321	8.18274491811133e-06	OG_2689	24	61	WGS_Contig007	204700	205518	-	PFAM periplasmic binding protein	78398.KS43_01105	5.6e-144	hmuT	Peripla_BP_2,
	AED-0001178	-1.00142665946236	0.00490859951973388	OG_2690	24	61	WGS_Contig007	203699	204703	-	Belongs to the binding-protein-dependent transport system permease family. FecCD subfamily	78398.KS43_01100	1e-179	hmuU	FecCD,
	AED-0003936	1.42723275666833	0.000345354794244937	OG_941	39	61	WGS_Contig007	429051	429740	+	nitrate reductase	78398.KS43_02010	8.4e-125	narI	Nitrate_red_gam,
	AED-0003937	2.39223155414293	2.47848613506961e-14	OG_942	39	61	WGS_Contig007	426774	428339	+	nitrate reductase	561230.PC1_2258	0	narH	Fer4_2+Fer4_11+Nitr_red_bet_C,
	AED-0003938	2.47041356789218	9.28624398750519e-05	OG_943	39	61	WGS_Contig007	423013	426774	+	Belongs to the prokaryotic molybdopterin-containing oxidoreductase family	78398.KS43_01995	0	narG	Nitr_red_alph_N+Molybdopterin+Molydop_binding,
	AED-0003948	1.64022166682005	4.09578771719036e-06	n	0	0	WGS_Contig007	403633	404097	-	Required for growth and or survival at acidic conditions	78398.KS43_01920	0.00000000021	asr	Asr,
	AED-0001214	-1.8210933009112	8.17691328472571e-05	OG_2545	39	53	WGS_Contig007	479609	479815	+		218491.ECA2093	1.8e-22	hrpA	NULL
	AED-0003815	1.07459908175139	0.0418661867929789	OG_5641	0	10	WGS_Contig007	38520	39341	+	NULL	NULL	NULL	NULL	NULL
	AED-0001310	-2.05359957762194	6.81332289351528e-06	OG_1803	38	61	WGS_Contig009	151882	152814	-	AraC-like ligand binding domain	55207.KP22_05035	1.3e-181	araC	AraC_binding+HTH_18,
	AED-0001325	-1.47960553535613	0.00214977874371591	OG_1802	38	61	WGS_Contig009	152879	153820	-	Belongs to the binding-protein-dependent transport system permease family	55207.KP22_05030	1.2e-145	araH	BPD_transp_2,
	AED-0001326	-1.38276972465139	0.0148010316684586	OG_1801	38	61	WGS_Contig009	153884	155407	-	Part of the ABC transporter complex AraFGH involved in arabinose import. Responsible for energy coupling to the transport system	561230.PC1_2030	4.7e-285	araG	ABC_tran+ABC_tran,
	AED-0001327	-1.73713663817521	0.000162918382941323	OG_1800	38	61	WGS_Contig009	155519	156502	-	Periplasmic binding protein domain	78398.KS43_02855	4.1e-181	araF	Peripla_BP_1,
	AED-0001408	-1.12275410827168	0.0222555425636259	OG_1798	38	61	WGS_Contig009	158597	160102	+	Catalyzes the conversion of L-arabinose to L-ribulose	78398.KS43_02865	5.4e-294	araA	Arabinose_Isome+Arabinose_Iso_C,
	AED-0001565	1.00532202987454	0.00555422150476825	OG_789	39	61	WGS_Contig009	419776	420324	-	Bacterial protein of unknown function (DUF882)	78398.KS43_04185	2.3e-101	ycbK	Peptidase_M15_2,
	AED-0003463	1.0378891653732	0.018111109646784	OG_6330	0	9	WGS_Contig009	597134	597874	+		1219077.VAZ01S_062_00240	3.9e-43		NULL
	AED-0001629	-1.1579377773013	0.00486740445396631	OG_2943	6	57	WGS_Contig010	9694	10218	-	major tail tube protein	1166016.W5S_2881	4.5e-94		Phage_tube,
	AED-0001631	-1.20581512921023	0.0058229511635969	OG_2852	6	61	WGS_Contig010	11829	12269	-	Gp37 protein	218491.ECA2775	7.8e-76		Gp37,
	AED-0003595	-1.11910068776651	0.0171947568180025	OG_3544	0	52	WGS_Contig013	90566	91153	+	Heme-binding protein A (HasA)	78398.KS43_14660	6.6e-62	hasA	HasA,
	AED-0000519	1.0431025296763	0.0171947568180025	OG_3037	0	59	WGS_Contig018	608069	610567	+	Usher protein	55207.KP22_08560	0	pmfC	PapC_N+Usher+PapC_C,
	AED-0000697	-1.00692559866871	0.0452961502348888	OG_628	39	61	WGS_Contig018	188411	188893	-	Zinc-ribbon containing domain	55207.KP22_00955	1.3e-84	ybeL	DUF1451,
	AED-0000703	-1.33212598517457	0.00823736551501925	OG_611	39	61	WGS_Contig018	219509	220126	-	Phospholipase/Carboxylesterase	218491.ECA1280	1.1e-104	ypfH	Abhydrolase_2,
	AED-0000782	-1.00382110648717	0.018811736510989	OG_1693	38	61	WGS_Contig018	133506	135272	-	Belongs to the FAD-dependent oxidoreductase 2 family. FRD SDH subfamily	78398.KS43_00510	0	sdhA	FAD_binding_2+Succ_DH_flav_C,
	AED-0000827	-1.46774635571482	0.00101306727668129	OG_667	39	61	WGS_Contig018	25963	26949	-	Oxidoreductase family, C-terminal alpha/beta domain	218491.ECA1458	2.5e-186	idhA	GFO_IDH_MocA+GFO_IDH_MocA_C,
	AED-0000828	-1.43014232499792	0.00051057254916679	OG_668	39	61	WGS_Contig018	24944	25882	-	Periplasmic binding protein domain	78398.KS43_13770	6.8e-170	rbsB	Peripla_BP_4,
	AED-0002061	1.04485245146369	0.0208532870702613	OG_3390	0	57	WGS_Contig018	467898	469106	-	Belongs to the glycosyl hydrolase 28 family	561230.PC1_0989	1.8e-215	pglA	Glyco_hydro_28,
	AED-0002077	-1.12237890414724	0.00369044272698118	OG_523	39	61	WGS_Contig018	443046	443330	-	Catalyzes the phosphorolysis of diverse nucleosides, yielding D-ribose 1-phosphate and the respective free bases. Can use uridine, adenosine, guanosine, cytidine, thymidine, inosine and xanthosine as substrates. Also catalyzes the reverse reactions	1166016.W5S_3308	5.8e-48	ppnP	Ppnp,
	AED-0005981	-1.21308638857183	0.00126274005219283	OG_3445	3	52	WGS_Contig018	710144	710602	+	Ribose/Galactose Isomerase	78398.KS43_22435	1.9e-80	rpiB	LacAB_rpiB,
	AED-0003011	1.70550206216289	0.000565535253398615	OG_7467	0	5	WGS_Contig018	174262	174480	+		199310.c0933	0.00000000000047		NULL
	AED-0003012	1.56566072942437	0.00649280049127568	OG_9009	0	3	WGS_Contig018	173540	173860	+	NULL	NULL	NULL	NULL	NULL
	AED-0000215	-1.74508905321831	0.00186759505477476	OG_291	39	61	WGS_Contig019	493874	494659	-	Catalytic LigB subunit of aromatic ring-opening dioxygenase	561230.PC1_0310	4.4e-154	ygiD	LigB,
	AED-0000317	-1.39259939832247	3.76675178484339e-05	OG_1620	38	61	WGS_Contig019	321424	323049	-	2,3-dihydroxybenzoate-AMP ligase	78398.KS43_18130	0	entE	AMP-binding+AMP-binding_C,
	AED-0000323	-1.08224989092541	0.00298691055838943	OG_3416	1	55	WGS_Contig019	317398	320541	-	Condensation domain	78398.KS43_18120	0	entF	Condensation+AMP-binding+AMP-binding_C+PP-binding,
	AED-0000328	-1.5570282594286	0.0179534478317506	OG_356	39	61	WGS_Contig019	268951	269649	+	Belongs to the pirin family	78398.KS43_10395	4.7e-123	yhaK	Pirin+Pirin_C_2,
	AED-0000330	-1.31466550626895	0.0148010316684586	OG_1622	39	60	WGS_Contig019	266360	266755	+	DoxX	78398.KS43_10380	1.4e-63	yqjF	DoxX+SURF4,
	AED-0000424	-1.08818954966203	7.82531976436407e-05	OG_2964	5	61	WGS_Contig019	98618	99169	-	Type IV leader peptidase family	78398.KS43_09425	2.2e-91		Peptidase_A24,
	AED-0000426	-1.14189884408288	7.82531976436407e-05	OG_2968	5	61	WGS_Contig019	94185	95384	-	Response regulator receiver	218491.ECA0791	3.2e-220	cpaE	Response_reg+CbiA,
	AED-0000433	-1.24486949386776	4.09578771719036e-06	OG_2939	6	61	WGS_Contig019	92742	94145	-	Type II/IV secretion system protein	78398.KS43_09400	2.9e-249		T2SSE,
	AED-0000459	-1.1009188335628	0.00313810772104689	OG_2975	5	61	WGS_Contig019	73205	74560	-	Barrel-sandwich domain of CusB or HlyD membrane-fusion	561230.PC1_0680	1e-222		HlyD_D23,
	AED-0002818	-1.02406717164627	0.00287566278003497	OG_376	39	61	WGS_Contig019	223270	224208	-	Catalyzes the reversible oxidation of malate to oxaloacetate	78398.KS43_09975	1e-165	mdh	Ldh_1_N+Ldh_1_C,
	AED-0002885	-1.37806164922237	4.7790289500291e-05	OG_1621	38	61	WGS_Contig019	316622	317392	-	KR domain	78398.KS43_18115	1.2e-140		adh_short_C2,
	AED-0002886	-1.21414478816495	0.00113756258595742	OG_3	38	61	WGS_Contig019	310246	316599	-	PFAM AMP-dependent synthetase and ligase	78398.KS43_18110	0		TubC_N+Condensation+AMP-binding+AMP-binding_C+PP-binding+Condensation+Condensation+PP-binding,
	AED-0002887	-1.28105136544013	1.97842607645079e-05	OG_3476	0	54	WGS_Contig019	308147	310249	-	Belongs to the ATP-dependent AMP-binding enzyme family	78398.KS43_18105	0	rhiB	AMP-binding+AMP-binding_C,
	AED-0003117	1.12083642608015	0.000201098436983138	OG_2780	28	52	WGS_Contig019	763861	765249	-	cytochrome P450	1166016.W5S_3775	2.7e-239		p450,
	AED-0003337	-1.14300777143307	0.000519257854548472	OG_2974	5	61	WGS_Contig019	74557	75312	-	Belongs to the membrane fusion protein (MFP) (TC 8.A.1) family	561230.PC1_0679	1.8e-128		HlyD_D23,
	AED-0003438	-1.19051121310611	8.17691328472571e-05	OG_2963	5	61	WGS_Contig019	99176	99397	-	Flp/Fap pilin component	561230.PC1_0664	3.3e-30	pilA	Flp_Fap,
	AED-0003790	1.22142186528059	0.00113756258595742	OG_7861	0	4	WGS_Contig019	286676	287323	+		349965.yinte0001_3380	9.2e-41		NULL
	AED-0003110	1.38180408865362	0.0284510350308457	OG_3465	0	55	WGS_Contig019	775326	776183	-	PAAR repeat-containing protein	561230.PC1_3509	1.1e-145		NULL
	AED-0005946	1.2486634413574	0.0413350587026763	OG_3928	0	39	WGS_Contig019	346918	347346	+	NULL	NULL	NULL	NULL	NULL
	AED-0002272	-1.01189705227828	0.0168919986126129	OG_2370	38	59	WGS_Contig020	89260	90714	+	Sodium:sulfate symporter transmembrane region	561230.PC1_3771	5e-268	ybhI	Na_sulph_symp,
	AED-0002300	-1.13974766021263	0.00937171400045839	OG_3189	0	61	WGS_Contig020	81352	81483	-	Entericidin EcnA/B family	78398.KS43_07250	0.00000000000012		Entericidin,
	AED-0003892	1.28398992445635	0.00846820080333322	OG_4862	7	17	WGS_Contig020	63554	63805	+	ParD-like antitoxin of type II bacterial toxin-antitoxin system	1410619.SRDD_14920	3.3e-31		ParD_like,
	AED-0003880	1.09737363697436	0.0452961502348888	OG_9041	0	3	WGS_Contig020	40218	40538	-		426355.Mrad2831_4674	6e-17		NULL
	AED-0000019	-1.20448583177248	4.09578771719036e-06	OG_159	39	61	WGS_Contig025	53566	54954	+	Permease family	78398.KS43_17760	1.5e-234	xanP	Xan_ur_permease,
	AED-0000044	-1.21535033600472	0.0209730014113041	OG_167	39	61	WGS_Contig025	36258	36695	-	Universal stress protein	561230.PC1_4201	9.5e-74	uspA	Usp,
