# Supplementary material for: Horizontally Acquired Quorum-Sensing Regulators Recruited by the PhoP Regulatory Network Expand the Host Adaptation Repertoire in the Phytopathogen Pectobacterium brasiliense
Source: mSystems. 2020 Jan 28;5(1):e00650-19. doi: 10.1128/mSystems.00650-19 (PMC6989131; doi:10.1128/mSystems.00650-19)
Supplement: TABLE S3 [file mSystems.00650-19-st003.xlsx]

## Sheet: Sheet2
Table S3: HGT prediction of genes of interest in Pb1692 and Ddad3937 based on two parametric methods: dinucleotide frequencies (DINT_KL) and GC3 content
gene_name	locus_tag (NCBI Nucleotide)	DINT_KL	GC3
bigA	AED-0003294	0.0867595	0.427
carA	AED-0003541	0.00518897	0.531
carB	AED-0003540	0.00520556	0.591
carC	AED-0003539	0.0186444	0.532
carD	AED-0003538	0.00823141	0.566
carE	AED-0003537	0.0540796	0.444
carR	AED-0003542	0.0844461	0.368
deoR1	AED-0001096	0.0049978	0.634
dspF	AED-0001223	0.0295322	0.682
expI	DDA3937_RS20725	0.0738804	0.507
expI	AED-0000062	0.0909314	0.364
expR1	AED-0000069	0.114534	0.414
expR2	DDA3937_RS20730	0.100307	0.512
expR2	AED-0002741	0.0652572	0.504
hrcC	AED-0003292	0.019193	0.665
hrcJ	AED-0003289	0.0285823	0.676
hrcN	AED-0001210	0.0454087	0.71
hrcQ	AED-0003283	0.0481776	0.67
hrcU	AED-0001204	0.0196657	0.679
hrcV	AED-0001200	0.0233532	0.717
hrpA	AED-0001214	0.0577899	0.5
hrpF	AED-0001213	0.0263892	0.606
hrpJ	AED-0001199	0.0353045	0.692
hrpN	AED-0001209	0.0293647	0.623
hrpV	AED-0001197	0.0276392	0.624
hrpW	AED-0001198	0.0231628	0.631
pecS	DDA3937_RS20885	0.0207621	0.669
pecS	AED-0003935	0.0275686	0.511
phoP	DDA3937_RS11500	0.00751114	0.72
phoP	AED-0004376	0.012814	0.614
slyA	DDA3937_RS12595	0.0422999	0.468
slyA	AED-0001000	0.0239375	0.397
