# Supplementary material for: Horizontally Acquired Quorum-Sensing Regulators Recruited by the PhoP Regulatory Network Expand the Host Adaptation Repertoire in the Phytopathogen Pectobacterium brasiliense
Source: mSystems. 2020 Jan 28;5(1):e00650-19. doi: 10.1128/mSystems.00650-19 (PMC6989131; doi:10.1128/mSystems.00650-19)
Supplement: TABLE S6 [file mSystems.00650-19-st006.xlsx]

## Sheet: Sheet1
Table S6 - List of bacterial strains and plasmids used in this study
Bacterial strains	Description	Sources
Pectobacterium brasiliense PBR1692 (Pb1692)	Initially isolated from potato in Brazil, sequenced strain	Professor A. Charkowski, Wisconsin University, and (Duarte, de Boer, Ward, & de Oliveira, 2004)
Pb1692ΔphoP-pphoP	Pb1692ΔphoP expressing the phoP gene from the p-JET-T plasmid; Ampr	This study
Pb1692ΔphoP	P. brasiliense 1692phoP, Kanr	This study
Pb1692ΔslyA	P. brasiliense 1692slyA, Kanr	This study
Pb1692ΔslyA-pslyA	Pb1692ΔslyA expressing the slyA gene from the p-JET-T plasmid; Ampr	This study
Dickeya dadantii 3937	Pelargonium capitatum, Comoros, sequenced	(Samson et al., 2005)
Plasmids
pKD4	Plasmid containing a Kanr cassette	(Datsenko & Wanner, 2000)
pJET1.2/blunt	Bacterial cloning vector containing the phoP gene insert, Ampr	Thermofischer
	Bacterial cloning vector containing the slyA gene insert, Ampr
pJET-phoP	Bacterial expression vector expressing phoP gene, Ampr	This study
pJET-slyA	Bacterial expression vector expressing slyA gene, Ampr	This study
pKD20	Temperature sensitive replication ori (repA101ts); encodes lambda Red genes (exo, bet, gam)	(Datsenko & Wanner, 2000)
Datsenko, K. A., & Wanner, B. L. (2000). One-step inactivation of chromosomal genes in Escherichia coli K-12 using PCR products. Proceedings of the National Academy of Sciences, 97(12), 6640-6645.
Duarte, V., de Boer, S. H., Ward, L. J., & de Oliveira, A. M. (2004). Characterization of atypical Erwinia carotovora strains causing blackleg of potato in Brazil. J Appl Microbiol, 96(3), 535-545.
Samson, R., Legendre, J. B., Christen, R., Saux, M. F.-L., Achouak, W., & Gardan, L. (2005). Transfer of Pectobacterium chrysanthemi (Burkholder et al. 1953) Brenner et al. 1973 and Brenneria paradisiaca to the genus Dickeya gen. nov. as Dickeya chrysanthemi comb. nov. and Dickeya paradisiaca comb. nov. and delineation of four novel species, Dickeya dadantii sp. nov., Dickeya dianthicola sp. nov.…
