# Supplementary material for: Horizontally Acquired Quorum-Sensing Regulators Recruited by the PhoP Regulatory Network Expand the Host Adaptation Repertoire in the Phytopathogen Pectobacterium brasiliense
Source: mSystems. 2020 Jan 28;5(1):e00650-19. doi: 10.1128/mSystems.00650-19 (PMC6989131; doi:10.1128/mSystems.00650-19)
Supplement: TABLE S7 [file mSystems.00650-19-st007.xlsx]

## Sheet: Sheet1
Table S7 - PCR Primers used in this study
Primer name	Primer sequence 5' to 3'	Length (bp)	Source
PhoP primers
phoPTest-F	GCAAGATTAATGGTGCCGTCGG	22	This study
phoPTest-R	CAGAGCGCACGCTGGCCCGATG	22	This study
phoPF	CTGGGTATCAACTGGAACCCGT	22	This study
phoPR	GCCGGTTCGCAATGCACGTAACG	23	This study
KanF	GCGATGCGGATTCTGGTCGTTGTGTAGGCTGGAGCTGC	38	This study
phoPKanR	GCAGCTCCAGCCTACACAACGACCAGAATCCGCATCGC	38	This study
phoPKanF	CTAAGGAGGATATTCATATGTTGATCCCCCTTCAGGCTC	39	This study
KanR	GAGCCTGAAGGGGGATCAACATATGAATATCCTCCTTAG	39	This study
CompphoPF	CCGTTCTCAAACCCGAACGTGAC	23	This study
CompphoPR	GCGAGAAGGGCAGCTTCTTATCG	23	This study
SlyA Primers
slyATest-F	GTCAACGCCCAGCGCGATATG	21	This study
slyATest-R	CTGGTGCCGGACATTACGCC	20	This study
slyA-F	GCGCATGCCCAGGATTTGGGTATAG	20	This study
slyA-R	GTGGCATGCTACACTGAGCC	20	This study
KanF	GCTAACAATAAGGAGGGGTTGTGTAGGCTGGAGCTGCTTCG	41	This study
slyAKanR	CGAAGCAGCTCCAGCCTACACAACCCCTCCTTATTGTTAGC	41	This study
slyAKF	GGAACTTCGGAATAGGAACTAAGGAGGATATTCATATGCG	40	This study
KanR	CGCATATGAATATCCTCCTTAGTTCCTATTCCGAAGTTCC	40	This study
Comp-F	CAGCAGAGTCCCGTCAGCCAT	21	This study
Comp-R	GCGGCGATCGTCACAACGAATAAT	24	This study
qPCR primers
gyrAF	TGGTGACGCGTCGTACCATT	20	This study
gyrAR	GCAGAGAACAGCATCGCTTC	20	This study
tssEF	GGCGATCCGACAGTGTATCT	20	This study
tssER	TTGAAAGAGGCAACCTGCTC	20	This study
tssCF	AAGAACAGGTTCAGGCAGGA	20	This study
tssCR	CTGCTGCATTACCGCTATCA	20	This study
celCF	AATGCGCTCCATCACTCCAA	20	This study
celCR	CTGAGTTTCCCGTTGGACGA	20	This study
AED-0001174F	TATCCAGCGTTGCAGTGGTT	20	This study
AED-0001174R	CACCGCCATCTCATCCTCTC	20	This study
deoR1F	CAGATCCCCCTGCGTGATAC	20	This study
deoR1R	GGTCACCAATACGAATGCGC	20	This study
bglFF	CTGGCAGTCGATAGCAACCA	20	This study
bglFR	GGATGGCTGGAACCACTCTC	20	This study
pehAF	CACGCTGGCATATTCGATGC	20	This study
pehAR	ACTACTCCTCCGGGGTACAC	20	This study
expR1F	TGGAAGGCGATGCTGTTGAT	20	This study
expR1R	GCTACTGCTTGGTCTGCTGA	20	This study
carR-F	AGAACTGAGGACGGTAGCCT	20	This study
carR-R	GAAGAGCTGCTGGAACTGGT	20	This study
pehNF	CCGATTCTCTGGTTGCTGGT	20	This study
pehNR	TGGCCGGAAGAGACTTTCAC	20	This study
bigAF	TGACCGAGAAAATCACCCCT	20	This study
bigAR	GGGTACATCTCTTCCAGCGT	20	This study
hrpVF	GCTCGACATTACCCCGGTAT	20	This study
hrpVR	AGTTCGTCGATTGCCACAAC	20	This study
